# Supplementary material for: Energy-saving hydrogen production by seawater electrolysis coupling tip-enhanced electric field promoted electrocatalytic sulfion oxidation
Source: Nat Commun. 2024 Jul 22;15:6173. doi: 10.1038/s41467-024-49931-5 (PMC11263359; doi:10.1038/s41467-024-49931-5)
Supplement: Supplementary file 5 — Source Data [file 41467_2024_49931_MOESM5_ESM.xlsx]

## Sheet: Fig 2b
SOR		OER
Potential (V vs. RHE)	Current density (mA cm-2)	Potential (V vs. RHE)	Current density (mA cm-2)
0.145	-2.20281	0.924	-20.1716
0.146	-1.67333	0.925	-19.2174
0.147	-0.96491	0.926	-18.3502
0.148	-0.27256	0.927	-17.5676
0.149	0.38526	0.928	-16.8602
0.15	0.52035	0.929	-16.2021
0.151	0.96105	0.93	-15.5981
0.152	1.57544	0.931	-15.0458
0.153	2.24737	0.932	-14.51
0.154	3.13684	0.933	-14.0117
0.155	3.83509	0.934	-13.5065
0.156	4.45263	0.935	-13.0435
0.157	5.01404	0.936	-12.6533
0.158	5.51228	0.937	-12.2491
0.159	6.04211	0.938	-11.8519
0.16	6.70877	0.939	-11.4971
0.161	7.32632	0.94	-11.168
0.162	8.16842	0.941	-10.8367
0.163	8.82456	0.942	-10.5029
0.164	9.87719	0.943	-10.1927
0.165	10.7403	0.944	-9.90834
0.166	11.3684	0.945	-9.62867
0.167	12.0912	0.946	-9.3725
0.168	12.8632	0.947	-9.11868
0.169	13.0737	0.948	-8.87427
0.17	13.579	0.949	-8.62985
0.171	14.5544	0.95	-8.38543
0.172	15.1684	0.951	-8.15746
0.173	15.6526	0.952	-7.9436
0.174	16.4526	0.953	-7.74618
0.175	17.2105	0.954	-7.53702
0.176	18.0386	0.955	-7.33725
0.177	18.5053	0.956	-7.15159
0.178	19.2667	0.957	-6.95887
0.179	20.1123	0.958	-6.77321
0.18	21.0105	0.959	-6.58989
0.181	21.7474	0.96	-6.42773
0.182	22.807	0.961	-6.26557
0.183	23.7579	0.962	-6.09166
0.184	24.2912	0.963	-5.9436
0.185	25.007	0.964	-5.78848
0.186	25.9088	0.965	-5.64277
0.187	26.9333	0.966	-5.48531
0.188	27.8105	0.967	-5.34195
0.189	28.8175	0.968	-5.18919
0.19	29.8316	0.969	-5.03643
0.191	30.6596	0.97	-4.88367
0.192	31.6105	0.971	-4.75441
0.193	32.4246	0.972	-4.6369
0.194	33.2702	0.973	-4.50059
0.195	34.0596	0.974	-4.36663
0.196	35.0877	0.975	-4.25852
0.197	36.2807	0.976	-4.13866
0.198	37.3684	0.977	-4.0094
0.199	38.3158	0.978	-3.87779
0.2	39.3684	0.979	-3.76028
0.201	40.3509	0.98	-3.63807
0.202	41.2632	0.981	-3.53702
0.203	42.2807	0.982	-3.41716
0.204	43.4386	0.983	-3.3067
0.205	44.7017	0.984	-3.20799
0.206	45.9298	0.985	-3.10223
0.207	47.0526	0.986	-2.98942
0.208	48.2105	0.987	-2.88602
0.209	49.4737	0.988	-2.77321
0.21	50.8772	0.989	-2.66275
0.211	52.1754	0.99	-2.57579
0.212	53.5088	0.991	-2.47239
0.213	55.0175	0.992	-2.36898
0.214	56.3509	0.993	-2.2738
0.215	57.6491	0.994	-2.17556
0.216	59.0877	0.995	-2.08179
0.217	60.6667	0.996	-1.9859
0.218	62.1754	0.997	-1.88978
0.219	63.5088	0.998	-1.79154
0.22	65.1228	0.999	-1.70928
0.221	66.9474	1	-1.60893
0.222	68.5263	1.001	-1.51774
0.223	70	1.002	-1.42867
0.224	71.6842	1.003	-1.34101
0.225	73.4386	1.004	-1.2463
0.226	75.0877	1.005	-1.14924
0.227	76.7368	1.006	-1.05499
0.228	78.6316	1.007	-0.96545
0.229	80.5614	1.008	-0.8785
0.23	82.4561	1.009	-0.79436
0.231	84.4561	1.01	-0.71304
0.232	86.6316	1.011	-0.63901
0.233	88.6316	1.012	-0.55018
0.234	90.807	1.013	-0.4564
0.235	93.0175	1.014	-0.38261
0.236	95.2281	1.015	-0.30153
0.237	97.5439	1.016	-0.22515
0.238	99.7895	1.017	-0.15147
0.239	102.211	1.018	-0.06388
0.24	104.807	1.019	0.00722
0.241	107.368	1.02	0.0909
0.242	109.965	1.021	0.17182
0.243	112.632	1.022	0.25288
0.244	115.439	1.023	0.31986
0.245	118.175	1.024	0.39882
0.246	120.912	1.025	0.47873
0.247	123.825	1.026	0.54994
0.248	126.947	1.027	0.63784
0.249	129.93	1.028	0.71445
0.25	133.088	1.029	0.78425
0.251	136.456	1.03	0.8611
0.252	139.825	1.031	0.92597
0.253	143.228	1.032	1.0047
0.254	146.632	1.033	1.0792
0.255	150.246	1.034	1.15934
0.256	153.965	1.035	1.23972
0.257	157.789	1.036	1.31257
0.258	161.614	1.037	1.38425
0.259	165.579	1.038	1.45358
0.26	169.684	1.039	1.5208
0.261	173.684	1.04	1.5953
0.262	177.825	1.041	1.66839
0.263	182.14	1.042	1.74501
0.264	186.632	1.043	1.8228
0.265	191.088	1.044	1.89659
0.266	195.825	1.045	1.9765
0.267	200.561	1.046	2.05241
0.268	205.263	1.047	2.13325
0.269	210.175	1.048	2.21105
0.27	214.982	1.049	2.28602
0.271	220.07	1.05	2.36193
0.272	225.123	1.051	2.43948
0.273	230.386	1.052	2.51704
0.274	235.684	1.053	2.59224
0.275	240.947	1.054	2.66745
0.276	246.421	1.055	2.75676
0.277	252.105	1.056	2.83431
0.278	257.754	1.057	2.92127
0.279	263.509	1.058	3.00823
0.28	269.474	1.059	3.09048
0.281	275.263	1.06	3.17274
0.282	281.053	1.061	3.24324
0.283	287.123	1.062	3.3349
0.284	292.947	1.063	3.42186
0.285	298.947	1.064	3.50881
0.286	305.368	1.065	3.59342
0.287	311.86	1.066	3.67803
0.288	318.07	1.067	3.76028
0.289	324.561	1.068	3.85899
0.29	330.947	1.069	3.9577
0.291	337.439	1.07	4.047
0.292	343.86	1.071	4.13396
0.293	350.491	1.072	4.24207
0.294	356.842	1.073	4.32667
0.295	363.86	1.074	4.42303
0.296	370.877	1.075	4.51704
0.297	377.193	1.076	4.6228
0.298	383.86	1.077	4.74501
0.299	390.526	1.078	4.82961
0.3	397.193	1.079	4.93772
0.301	403.509	1.08	5.04583
0.302	410.526	1.081	5.15159
0.303	417.193	1.082	5.26204
0.304	423.509	1.083	5.37015
0.305	430.175	1.084	5.48061
0.306	436.842	1.085	5.58402
0.307	443.509	1.086	5.70153
0.308	450.175	1.087	5.82374
0.309	457.193	1.088	5.91539
0.31	464.211	1.089	6.03525
0.311	470.877	1.09	6.15041
0.312	477.895	1.091	6.26087
0.313	484.211	1.092	6.36898
0.314	490.877	1.093	6.47944
0.315	497.193	1.094	6.57814
0.316	503.509	1.095	6.68625
0.317	509.825	1.096	6.80141
0.318	516.842	1.097	6.90952
0.319	523.86	1.098	7.03173
0.32	530.526	1.099	7.12573
0.321	536.842	1.1	7.22444
0.322	543.86	1.101	7.31845
0.323	550.877	1.102	7.41011
0.324	557.193	1.103	7.50176
0.325	563.509	1.104	7.58872
0.326	570.175	1.105	7.68978
0.327	576.491	1.106	7.77438
0.328	582.807	1.107	7.86369
0.329	589.825	1.108	7.9389
0.33	596.491	1.109	8.02115
0.331	602.105	1.11	8.09401
0.332	608.772	1.111	8.18801
0.333	615.789	1.112	8.25382
0.334	622.456	1.113	8.31727
0.335	629.123	1.114	8.37603
0.336	635.789	1.115	8.43008
0.337	642.456	1.116	8.48884
0.338	648.421	1.117	8.56404
0.339	654.386	1.118	8.6228
0.34	661.053	1.119	8.6698
0.341	667.368	1.12	8.7074
0.342	674.737	1.121	8.77556
0.343	681.053	1.122	8.84841
0.344	687.018	1.123	8.89542
0.345	693.333	1.124	8.94712
0.346	699.649	1.125	9.00353
0.347	705.965	1.126	9.05523
0.348	712.632	1.127	9.09988
0.349	718.947	1.128	9.13278
0.35	725.614	1.129	9.17274
0.351	732.281	1.13	9.21739
0.352	738.596	1.131	9.2879
0.353	744.561	1.132	9.33255
0.354	750.175	1.133	9.35135
0.355	756.14	1.134	9.39365
0.356	762.807	1.135	9.48531
0.357	770.175	1.136	9.49941
0.358	776.842	1.137	9.51586
0.359	782.807	1.138	9.58402
0.36	789.123	1.139	9.64277
0.361	794.737	1.14	9.68273
0.362	800	1.141	9.70623
0.363	807.018	1.142	9.74148
0.364	813.684	1.143	9.78143
0.365	820	1.144	9.78848
0.366	826.316	1.145	9.84489
0.367	832.632	1.146	9.90599
0.368	838.596	1.147	9.94595
0.369	845.614	1.148	9.9577
0.37	851.93	1.149	10.0141
0.371	857.544	1.15	10.0165
0.372	864.211	1.151	10.094
0.373	871.579	1.152	10.1504
0.374	877.544	1.153	10.1716
0.375	883.509	1.154	10.1904
0.376	889.825	1.155	10.1998
0.377	896.491	1.156	10.2609
0.378	903.86	1.157	10.3079
0.379	910.526	1.158	10.3032
0.38	916.491	1.159	10.3337
0.381	922.105	1.16	10.4089
0.382	928.07	1.161	10.4442
0.383	935.088	1.162	10.4489
0.384	942.456	1.163	10.4794
0.385	950.175	1.164	10.4982
0.386	957.193	1.165	10.5335
0.387	964.561	1.166	10.5711
0.388	970.877	1.167	10.6275
0.389	975.789	1.168	10.6792
0.39	980	1.169	10.7144
0.391	985.965	1.17	10.7262
0.392	992.632	1.171	10.7732
0.393	998.596	1.172	10.7779
0.394	1005.61	1.173	10.792
0.395	1012.63	1.174	10.8484
0.396	1018.25	1.175	10.9001
0.397	1024.21	1.176	10.933
0.398	1029.82	1.177	10.9683
0.399	1035.44	1.178	10.9565
0.4	1042.11	1.179	10.98
0.401	1047.02	1.18	11.0317
0.402	1052.63	1.181	11.0482
0.403	1058.25	1.182	11.0811
0.404	1063.86	1.183	11.0881
0.405	1070.53	1.184	11.1704
0.406	1077.19	1.185	11.2056
0.407	1084.21	1.186	11.2479
0.408	1091.58	1.187	11.2785
0.409	1098.95	1.188	11.2714
0.41	1106.32	1.189	11.295
0.411	1112.63	1.19	11.356
0.412	1117.54	1.191	11.349
0.413	1122.46	1.192	11.3866
0.414	1127.37	1.193	11.4313
0.415	1132.28	1.194	11.4806
0.416	1136.84	1.195	11.5112
0.417	1143.86	1.196	11.5558
0.418	1149.82	1.197	11.5676
0.419	1156.84	1.198	11.5605
0.42	1164.91	1.199	11.5911
0.421	1171.93	1.2	11.6663
0.422	1178.25	1.201	11.7462
0.423	1184.91	1.202	11.7579
0.424	1191.58	1.203	11.8049
0.425	1196.49	1.204	11.7603
0.426	1204.56	1.205	11.8402
0.427	1211.58	1.206	11.8355
0.428	1218.95	1.207	11.8942
0.429	1226.32	1.208	11.9624
0.43	1233.33	1.209	11.953
0.431	1241.75	1.21	11.993
0.432	1248.07	1.211	12.0964
0.433	1252.63	1.212	12.1575
0.434	1257.54	1.213	12.1763
0.435	1261.4	1.214	12.2092
0.436	1267.72	1.215	12.2045
0.437	1274.74	1.216	12.2468
0.438	1282.11	1.217	12.228
0.439	1288.77	1.218	12.3525
0.44	1294.04	1.219	12.3525
0.441	1300.35	1.22	12.3878
0.442	1306.32	1.221	12.5264
0.443	1311.93	1.222	12.5147
0.444	1319.3	1.223	12.6064
0.445	1325.96	1.224	12.6322
0.446	1333.33	1.225	12.6322
0.447	1340.7	1.226	12.6886
0.448	1346.67	1.227	12.7826
0.449	1354.04	1.228	12.8343
0.45	1357.89	1.229	12.8414
0.451	1362.11	1.23	12.9213
0.452	1369.82	1.231	12.9518
0.453	1377.89	1.232	13.0082
0.454	1381.4	1.233	13.0552
0.455	1387.37	1.234	13.1751
0.456	1394.04	1.235	13.2338
0.457	1400	1.236	13.1986
0.458	1407.37	1.237	13.2268
0.459	1414.39	1.238	13.3302
0.46	1420.7	1.239	13.4407
0.461	1425.26	1.24	13.537
0.462	1431.23	1.241	13.4783
0.463	1434.74	1.242	13.5582
0.464	1435.79	1.243	13.6827
		1.244	13.6851
		1.245	13.7955
		1.246	13.859
		1.247	13.8989
		1.248	13.9718
		1.249	14.0587
		1.25	14.1575
		1.251	14.2092
		1.252	14.3008
		1.253	14.3713
		1.254	14.3713
		1.255	14.4677
		1.256	14.5241
		1.257	14.6251
		1.258	14.7403
		1.259	14.832
		1.26	14.8367
		1.261	14.9706
		1.262	15.0999
		1.263	15.1375
		1.264	15.262
		1.265	15.3866
		1.266	15.4383
		1.267	15.4971
		1.268	15.6522
		1.269	15.7062
		1.27	15.7697
		1.271	15.9483
		1.272	16.04
		1.273	16.1951
		1.274	16.3126
		1.275	16.4442
		1.276	16.5452
		1.277	16.6627
		1.278	16.691
		1.279	16.8132
		1.28	17.1187
		1.281	17.2268
		1.282	17.2973
		1.283	17.5182
		1.284	17.7015
		1.285	17.7579
		1.286	17.8754
		1.287	18.0893
		1.288	18.3455
		1.289	18.4113
		1.29	18.5593
		1.291	18.7191
		1.292	18.98
		1.293	19.1234
		1.294	19.255
		1.295	19.53
		1.296	19.6545
		1.297	19.9483
		1.298	20.1716
		1.299	20.376
		1.3	20.4771
		1.301	20.8484
		1.302	20.9847
		1.303	21.2315
		1.304	21.4313
		1.305	21.7203
		1.306	22.0893
		1.307	22.3243
		1.308	22.47
		1.309	22.6863
		1.31	23.0834
		1.311	23.3043
		1.312	23.6193
		1.313	23.9718
		1.314	24.1598
		1.315	24.5123
		1.316	24.9354
		1.317	25.4759
		1.318	25.8284
		1.319	26.1575
		1.32	26.416
		1.321	26.839
		1.322	27.1445
		1.323	27.4971
		1.324	27.7556
		1.325	28.5781
		1.326	28.9777
		1.327	29.4477
		1.328	30.1293
		1.329	30.5523
		1.33	31.1868
		1.331	31.7274
		1.332	32.1974
		1.333	32.738
		1.334	33.6075
		1.335	34.3126
		1.336	35.0176
		1.337	35.8167
		1.338	36.7097
		1.339	37.7908
		1.34	38.8014
		1.341	40.188
		1.342	41.0106
		1.343	42.3737
		1.344	43.8308
		1.345	45.2409
		1.346	46.98
		1.347	48.6957
		1.348	50.5523
		1.349	52.3384
		1.35	54.0305
		1.351	56.2162
		1.352	57.9554
		1.353	59.765
		1.354	61.4336
		1.355	63.4313
		1.356	65.6404
		1.357	67.215
		1.358	69.1892
		1.359	69.8942
		1.36	70.4583
		1.361	71.6334
		1.362	72.5029
		1.363	73.208
		1.364	73.5135
		1.365	74.3831
		1.366	75.0646
		1.367	75.4642
		1.368	75.1586
		1.369	75.3231
		1.37	74.9471
		1.371	74.8296
		1.372	74.4301
		1.373	74.2656
		1.374	74.3126
		1.375	74.5946
		1.376	74.8296
		1.377	74.6416
		1.378	74.1716
		1.379	73.7485
		1.38	73.8895
		1.381	73.584
		1.382	73.0435
		1.383	72.5499
		1.384	72.5264
		1.385	72.5499
		1.386	72.0094
		1.387	72.0564
		1.388	71.7979
		1.389	71.3043
		1.39	71.6334
		1.391	71.6334
		1.392	71.3983
		1.393	71.3748
		1.394	70.6463
		1.395	70.5523
		1.396	70.6933
		1.397	71.3983
		1.398	71.1868
		1.399	70.6463
		1.4	70.9048
		1.401	70.8343
		1.402	71.0223
		1.403	70.6463
		1.404	71.0223
		1.405	71.4689
		1.406	71.2103
		1.407	71.1398
		1.408	71.4454
		1.409	71.2573
		1.41	71.4454
		1.411	71.7509
		1.412	71.7039
		1.413	71.9859
		1.414	72.4324
		1.415	72.7144
		1.416	73.0435
		1.417	72.9025
		1.418	72.6675
		1.419	73.1375
		1.42	73.772
		1.421	73.6075
		1.422	74.0071
		1.423	74.0306
		1.424	74.7121
		1.425	75.4407
		1.426	74.9706
		1.427	75.0881
		1.428	75.7932
		1.429	76.0282
		1.43	76.0987
		1.431	76.6863
		1.432	77.1798
		1.433	77.5558
		1.434	78.0494
		1.435	78.0729
		1.436	78.0729
		1.437	78.9424
		1.438	78.9424
		1.439	79.4595
		1.44	79.671
		1.441	80.1175
		1.442	80.8226
		1.443	80.8931
		1.444	81.5746
		1.445	82.4912
		1.446	82.7497
		1.447	82.5852
		1.448	83.0082
		1.449	83.8543
		1.45	83.8778
		1.451	84.2538
		1.452	84.9824
		1.453	85.7344
		1.454	86.7685
		1.455	86.6745
		1.456	87.4501
		1.457	87.7791
		1.458	88.5781
		1.459	88.3196
		1.46	89.6122
		1.461	89.7532
		1.462	90.2233
		1.463	90.3878
		1.464	91.3983
		1.465	92.4559
		1.466	92.9495
		1.467	93.02
		1.468	93.7955
		1.469	94.3126
		1.47	94.8061
		1.471	95.7227
		1.472	96.9683
		1.473	97.1328
		1.474	98.2844
		1.475	98.7544
		1.476	98.7309
		1.477	99.295
		1.478	100.588
		1.479	101.504
		1.48	101.974
		1.481	102.139
		1.482	103.408
		1.483	104.724
		1.484	105.523
		1.485	105.828
		1.486	106.392
		1.487	107.192
		1.488	108.32
		1.489	109.142
		1.49	110.129
		1.491	111.422
		1.492	112.432
		1.493	112.832
		1.494	113.278
		1.495	114.947
		1.496	115.699
		1.497	117.462
		1.498	117.791
		1.499	118.872
		1.5	119.882
		1.501	120.611
		1.502	122.397
		1.503	124.324
		1.504	124.324
		1.505	125.993
		1.506	127.192
		1.507	128.367
		1.508	129.072
		1.509	131.469
		1.51	132.15
		1.511	133.373
		1.512	135.206
		1.513	136.686
		1.514	137.814
		1.515	139.271
		1.516	141.152
		1.517	142.233
		1.518	144.888
		1.519	145.358
		1.52	147.215
		1.521	149.377
		1.522	151.046
		1.523	152.902
		1.524	154.454
		1.525	156.099
		1.526	159.271
		1.527	160.729
		1.528	162.609
		1.529	164.512
		1.53	166.322
		1.531	167.638
		1.532	169.824
		1.533	172.973
		1.534	176.075
		1.535	178.073
		1.536	180.917
		1.537	182.867
		1.538	185.358
		1.539	187.192
		1.54	189.871
		1.541	192.197
		1.542	195.911
		1.543	198.919
		1.544	201.833
		1.545	204.301
		1.546	207.004
		1.547	209.73
		1.548	212.479
		1.549	215.911
		1.55	220.776
		1.551	223.455
		1.552	226.486
		1.553	229.683
		1.554	233.443
		1.555	237.368
		1.556	239.483
		1.557	243.948
		1.558	248.649
		1.559	252.879
		1.56	255.464
		1.561	260.4
		1.562	263.69
		1.563	269.33
		1.564	273.561
		1.565	277.321
		1.566	282.256
		1.567	286.721
		1.568	291.892
		1.569	297.062
		1.57	302.468
		1.571	305.523
		1.572	309.753
		1.573	316.569
		1.574	322.914
		1.575	329.025
		1.576	333.725
		1.577	339.365
		1.578	344.771
		1.579	349.001
		1.58	355.817
		1.581	360.517
		1.582	368.508
		1.583	375.323
		1.584	380.024
		1.585	384.254
		1.586	388.719
		1.587	395.77
		1.588	405.875
		1.589	412.691
		1.59	419.506
		1.591	423.972
		1.592	429.612
		1.593	436.898
		1.594	446.298
		1.595	452.879
		1.596	460.4
		1.597	465.57
		1.598	476.616
		1.599	485.781
		1.6	490.482
		1.601	496.827
		1.602	504.818
		1.603	513.043
		1.604	523.854
		1.605	534.665
		1.606	539.835
		1.607	552.761
		1.608	560.752
		1.609	565.452
		1.61	567.568
		1.611	571.093
		1.612	581.434
		1.613	599.295
		1.614	605.64
		1.615	614.806
		1.616	616.686
		1.617	629.142
		1.618	639.248
		1.619	644.888
		1.62	662.045
		1.621	670.505
		1.622	676.851
		1.623	682.021
		1.624	687.897
		1.625	692.597
		1.626	710.693
		1.627	734.195
		1.628	729.965
		1.629	730.435
		1.63	738.895
		1.631	744.771
		1.632	760.987
		1.633	773.443
		1.634	775.558
		1.635	783.079
		1.636	782.609
		1.637	778.613
		1.638	796.945
		1.639	822.562
		1.64	846.533
		1.641	855.699
		1.642	845.123
		1.643	844.418
		1.644	856.404
		1.645	863.455
		1.646	873.326
		1.647	885.076
		1.648	901.998
		1.649	917.509
		1.65	916.334
		1.651	919.389
		1.652	926.439
		1.653	935.84
		1.654	939.13
		1.655	940.541
		1.656	937.25
		1.657	937.955
		1.658	956.052
		1.659	989.189
		1.66	995.3
		1.661	996.24
		1.662	999.765
		1.663	1001.65
		1.664	1004.47
		1.665	1004.47
		1.666	1004
		1.667	1003.29
		1.668	1002.82
		1.669	1002.12
		1.67	1001.65
		1.671	1001.18
		1.672	1000.94
		1.673	1000.47
		1.674	1000.24
		1.675	999.765
		1.676	999.295
		1.677	998.825
		1.678	998.355
		1.679	997.65
		1.68	997.18
		1.681	996.71
		1.682	996.24
		1.683	996.005
		1.684	995.3
		1.685	994.83
		1.686	994.36
		1.687	993.89
		1.688	993.42
		1.689	993.184

## Sheet: Fig 2c
n-Co3S4@NF		r-Co3S4@NF		Pt/C/NF		RuO2/NF		NF
Potential (V vs. RHE)	Current density (mA cm-2)	Potential (V vs. RHE)	Current density (mA cm-2)	Potential (V vs. RHE)	Current density (mA cm-2)	Potential (V vs. RHE)	Current density (mA cm-2)	Potential (V vs. RHE)	Current density (mA cm-2)
0.024	-661.053	0.024	-777.003	0.024	-20.9524	0.024	-7.8171	0.024	-0.99975
0.025	-600.351	0.025	-732.636	0.025	-20.0971	0.025	-7.60765	0.025	-0.9515
0.026	-545.965	0.026	-681.301	0.026	-19.3264	0.026	-7.40755	0.026	-0.90825
0.027	-498.596	0.027	-632.753	0.027	-18.6372	0.027	-7.22053	0.027	-0.86875
0.028	-457.544	0.028	-589.547	0.028	-18.0012	0.028	-7.04474	0.028	-0.8275
0.029	-421.404	0.029	-550.523	0.029	-17.4154	0.029	-6.88765	0.029	-0.794
0.03	-389.123	0.03	-515.215	0.03	-16.8578	0.03	-6.73243	0.03	-0.76375
0.031	-360.351	0.031	-483.391	0.031	-16.3691	0.031	-6.57721	0.031	-0.73275
0.032	-334.807	0.032	-454.588	0.032	-15.8929	0.032	-6.43321	0.032	-0.70175
0.033	-311.895	0.033	-428.339	0.033	-15.4543	0.033	-6.30792	0.033	-0.67775
0.034	-291.193	0.034	-404.413	0.034	-15.0407	0.034	-6.18636	0.034	-0.64725
0.035	-272.561	0.035	-382.578	0.035	-14.646	0.035	-6.05919	0.035	-0.6285
0.036	-255.719	0.036	-362.369	0.036	-14.2857	0.036	-5.94137	0.036	-0.6105
0.037	-240.632	0.037	-343.554	0.037	-13.9286	0.037	-5.82916	0.037	-0.584
0.038	-226.596	0.038	-326.365	0.038	-13.5871	0.038	-5.72257	0.038	-0.565
0.039	-213.509	0.039	-310.569	0.039	-13.2769	0.039	-5.61784	0.039	-0.55075
0.04	-201.719	0.04	-295.703	0.04	-12.9825	0.04	-5.51685	0.04	-0.5315
0.041	-191.649	0.041	-282.23	0.041	-12.6848	0.041	-5.41587	0.041	-0.51375
0.042	-182.456	0.042	-269.454	0.042	-12.4123	0.042	-5.32236	0.042	-0.497
0.043	-173.333	0.043	-257.84	0.043	-12.1491	0.043	-5.23073	0.043	-0.48575
0.044	-164.105	0.044	-246.69	0.044	-11.8922	0.044	-5.14096	0.044	-0.4755
0.045	-156.421	0.045	-236.469	0.045	-11.6259	0.045	-5.0568	0.045	-0.464
0.046	-149.123	0.046	-226.992	0.046	-11.3816	0.046	-4.97265	0.046	-0.4475
0.047	-142.351	0.047	-218.002	0.047	-11.1529	0.047	-4.89036	0.047	-0.4325
0.048	-136.211	0.048	-209.663	0.048	-10.9085	0.048	-4.79686	0.048	-0.41675
0.049	-131.439	0.049	-201.789	0.049	-10.6892	0.049	-4.72205	0.049	-0.4075
0.05	-125.93	0.05	-194.448	0.05	-10.4825	0.05	-4.64725	0.05	-0.3995
0.051	-120.632	0.051	-187.549	0.051	-10.2882	0.051	-4.57618	0.051	-0.38725
0.052	-116.14	0.052	-180.906	0.052	-10.094	0.052	-4.50886	0.052	-0.3765
0.053	-111.474	0.053	-174.89	0.053	-9.89348	0.053	-4.43593	0.053	-0.3695
0.054	-107.158	0.054	-169.152	0.054	-9.69298	0.054	-4.36673	0.054	-0.35875
0.055	-103.579	0.055	-163.67	0.055	-9.50815	0.055	-4.29567	0.055	-0.348
0.056	-100.07	0.056	-158.56	0.056	-9.33584	0.056	-4.22834	0.056	-0.34325
0.057	-97.0526	0.057	-153.635	0.057	-9.16353	0.057	-4.1685	0.057	-0.33125
0.058	-94.0702	0.058	-149.036	0.058	-8.98183	0.058	-4.10491	0.058	-0.32175
0.059	-91.193	0.059	-144.692	0.059	-8.81892	0.059	-4.0432	0.059	-0.3145
0.06	-87.8947	0.06	-140.557	0.06	-8.65602	0.06	-3.9871	0.06	-0.307
0.061	-84.7018	0.061	-136.516	0.061	-8.49624	0.061	-3.92725	0.061	-0.298
0.062	-81.7895	0.062	-132.846	0.062	-8.34273	0.062	-3.86928	0.062	-0.2935
0.063	-79.0175	0.063	-129.338	0.063	-8.20175	0.063	-3.8113	0.063	-0.28525
0.064	-76.2456	0.064	-126.016	0.064	-8.04198	0.064	-3.76081	0.064	-0.2775
0.065	-74.2456	0.065	-122.648	0.065	-7.90414	0.065	-3.70658	0.065	-0.27275
0.066	-72.3158	0.066	-119.466	0.066	-7.76003	0.066	-3.64673	0.066	-0.26275
0.067	-69.9649	0.067	-116.539	0.067	-7.61905	0.067	-3.59998	0.067	-0.25425
0.068	-68.0351	0.068	-113.705	0.068	-7.48434	0.068	-3.5364	0.068	-0.24798
0.069	-66.421	0.069	-110.941	0.069	-7.36529	0.069	-3.4859	0.069	-0.2462
0.07	-64.9123	0.07	-108.432	0.07	-7.23371	0.07	-3.44476	0.07	-0.24228
0.071	-63.0175	0.071	-106.063	0.071	-7.11466	0.071	-3.39427	0.071	-0.23185
0.072	-61.4035	0.072	-103.833	0.072	-6.98308	0.072	-3.34939	0.072	-0.22753
0.073	-59.4386	0.073	-101.394	0.073	-6.85464	0.073	-3.30076	0.073	-0.22243
0.074	-57.5439	0.074	-99.1405	0.074	-6.73872	0.074	-3.24466	0.074	-0.21338
0.075	-56	0.075	-97.0499	0.075	-6.62594	0.075	-3.19604	0.075	-0.21395
0.076	-54.7368	0.076	-95.1916	0.076	-6.52882	0.076	-3.15489	0.076	-0.20393
0.077	-53.0175	0.077	-93.3101	0.077	-6.41604	0.077	-3.10814	0.077	-0.20235
0.078	-51.9649	0.078	-91.4053	0.078	-6.30013	0.078	-3.07074	0.078	-0.19783
0.079	-51.2983	0.079	-89.6632	0.079	-6.21241	0.079	-3.02398	0.079	-0.19155
0.08	-49.6491	0.08	-87.8978	0.08	-6.11216	0.08	-2.9791	0.08	-0.18388
0.081	-48.0351	0.081	-86.0627	0.081	-5.99937	0.081	-2.94357	0.081	-0.17818
0.082	-46.9825	0.082	-84.4367	0.082	-5.90852	0.082	-2.90243	0.082	-0.17285
0.083	-46.5263	0.083	-82.8571	0.083	-5.81767	0.083	-2.85567	0.083	-0.1705
0.084	-46	0.084	-81.3008	0.084	-5.73622	0.084	-2.81827	0.084	-0.1697
0.085	-44.6316	0.085	-79.9768	0.085	-5.6485	0.085	-2.77526	0.085	-0.16363
0.086	-43.193	0.086	-78.7689	0.086	-5.55764	0.086	-2.73973	0.086	-0.16125
0.087	-42.3158	0.087	-77.5378	0.087	-5.46679	0.087	-2.70793	0.087	-0.15535
0.088	-40.9123	0.088	-76.144	0.088	-5.37907	0.088	-2.67427	0.088	-0.14945
0.089	-40.0702	0.089	-74.9361	0.089	-5.29449	0.089	-2.63126	0.089	-0.14965
0.09	-39.2632	0.09	-73.6585	0.09	-5.2193	0.09	-2.59386	0.09	-0.15103
0.091	-38.3509	0.091	-72.3809	0.091	-5.14098	0.091	-2.56206	0.091	-0.14335
0.092	-37.1579	0.092	-71.1731	0.092	-5.06266	0.092	-2.52092	0.092	-0.13983
0.093	-36.1403	0.093	-69.9652	0.093	-4.9812	0.093	-2.491	0.093	-0.13923
0.094	-35.2983	0.094	-68.8037	0.094	-4.91855	0.094	-2.45921	0.094	-0.13195
0.095	-34.1158	0.095	-67.7352	0.095	-4.83709	0.095	-2.42181	0.095	-0.1294
0.096	-33.0491	0.096	-66.7131	0.096	-4.76504	0.096	-2.39188	0.096	-0.12625
0.097	-32.5018	0.097	-65.7143	0.097	-4.69925	0.097	-2.35261	0.097	-0.12133
0.098	-31.9088	0.098	-64.6922	0.098	-4.62093	0.098	-2.32456	0.098	-0.11958
0.099	-31.3754	0.099	-63.6934	0.099	-4.55201	0.099	-2.28342	0.099	-0.11958
0.1	-31.1228	0.1	-62.6713	0.1	-4.48622	0.1	-2.25162	0.1	-0.11505
0.101	-30.9368	0.101	-61.6725	0.101	-4.41729	0.101	-2.22357	0.101	-0.1117
0.102	-29.986	0.102	-60.8362	0.102	-4.35464	0.102	-2.19552	0.102	-0.10815
0.103	-28.6491	0.103	-60	0.103	-4.28571	0.103	-2.16186	0.103	-0.10835
0.104	-27.6877	0.104	-59.2334	0.104	-4.24185	0.104	-2.13381	0.104	-0.10188
0.105	-26.7684	0.105	-58.3043	0.105	-4.17293	0.105	-2.10763	0.105	-0.10108
0.106	-26.2947	0.106	-57.4681	0.106	-4.11341	0.106	-2.07957	0.106	-0.09913
0.107	-25.8842	0.107	-56.7247	0.107	-4.07268	0.107	-2.04965	0.107	-0.0938
0.108	-25.3614	0.108	-55.8885	0.108	-4.01942	0.108	-2.0216	0.108	-0.09027
0.109	-24.7333	0.109	-54.9594	0.109	-3.95363	0.109	-1.99168	0.109	-0.08475
0.11	-23.8351	0.11	-54.2393	0.11	-3.89724	0.11	-1.96363	0.11	-0.0885
0.111	-23.2105	0.111	-53.5424	0.111	-3.83459	0.111	-1.93557	0.111	-0.0826
0.112	-22.0456	0.112	-52.9152	0.112	-3.78133	0.112	-1.90752	0.112	-0.07828
0.113	-21.3123	0.113	-52.1719	0.113	-3.71554	0.113	-1.87947	0.113	-0.0759
0.114	-20.6596	0.114	-51.3589	0.114	-3.67168	0.114	-1.8503	0.114	-0.07452
0.115	-20.3123	0.115	-50.6853	0.115	-3.61842	0.115	-1.82542	0.115	-0.0712
0.116	-20.1228	0.116	-49.9884	0.116	-3.57143	0.116	-1.80186	0.116	-0.0708
0.117	-19.7123	0.117	-49.1986	0.117	-3.51817	0.117	-1.78428	0.117	-0.07
0.118	-18.8912	0.118	-48.4785	0.118	-3.48058	0.118	-1.75866	0.118	-0.07238
0.119	-17.7123	0.119	-48.0139	0.119	-3.43358	0.119	-1.73585	0.119	-0.06765
0.12	-16.807	0.12	-47.3868	0.12	-3.36466	0.12	-1.7121	0.12	-0.06078
0.121	-16.5684	0.121	-46.6667	0.121	-3.3302	0.121	-1.68161	0.121	-0.05958
0.122	-16	0.122	-46.0859	0.122	-3.28634	0.122	-1.66572	0.122	-0.05683
0.123	-15.4456	0.123	-45.5749	0.123	-3.23622	0.123	-1.63654	0.123	-0.05585
0.124	-14.9825	0.124	-45.0174	0.124	-3.19549	0.124	-1.61447	0.124	-0.05508
0.125	-14.1895	0.125	-44.3438	0.125	-3.15476	0.125	-1.59334	0.125	-0.05723
0.126	-13.4702	0.126	-43.7631	0.126	-3.11404	0.126	-1.57726	0.126	-0.05133
0.127	-12.8667	0.127	-43.2985	0.127	-3.07143	0.127	-1.55313	0.127	-0.04623
0.128	-12.3018	0.128	-42.6016	0.128	-3.01974	0.128	-1.52265	0.128	-0.04503
0.129	-11.9263	0.129	-41.9744	0.129	-2.9765	0.129	-1.49722	0.129	-0.0472
0.13	-11.5123	0.13	-41.3473	0.13	-2.93358	0.13	-1.47814	0.13	-0.04288
0.131	-10.7298	0.131	-40.8827	0.131	-2.88722	0.131	-1.4615	0.131	-0.04208
0.132	-9.9193	0.132	-40.4181	0.132	-2.84868	0.132	-1.43681	0.132	-0.0407
0.133	-9.17895	0.133	-39.8839	0.133	-2.81297	0.133	-1.41306	0.133	-0.03718
0.134	-8.47719	0.134	-39.3728	0.134	-2.7735	0.134	-1.4039	0.134	-0.03913
0.135	-7.8386	0.135	-38.8386	0.135	-2.7312	0.135	-1.37603	0.135	-0.03403
0.136	-7.71579	0.136	-38.1882	0.136	-2.69893	0.136	-1.36145	0.136	-0.03363
0.137	-7.32281	0.137	-37.5378	0.137	-2.66165	0.137	-1.33732	0.137	-0.0293
0.138	-6.37895	0.138	-37.0267	0.138	-2.62218	0.138	-1.30965	0.138	-0.02733
0.139	-5.42105	0.139	-36.4924	0.139	-2.59023	0.139	-1.30254	0.139	-0.02773
0.14	-4.90175	0.14	-35.9814	0.14	-2.53728	0.14	-1.28365	0.14	-0.02675
0.141	-4.32281	0.141	-35.3542	0.141	-2.49091	0.141	-1.26439	0.141	-0.02595
0.142	-3.95789	0.142	-34.82	0.142	-2.45645	0.142	-1.24307	0.142	-0.02498
0.143	-3.56842	0.143	-34.4019	0.143	-2.41322	0.143	-1.22325	0.143	-0.02399
0.144	-2.88386	0.144	-34.007	0.144	-2.38409	0.144	-1.21146	0.144	-0.02203
0.145	-2.20281	0.145	-33.4727	0.145	-2.33929	0.145	-1.19613	0.145	-0.02065
0.146	-1.67333	0.146	-32.892	0.146	-2.30984	0.146	-1.17967	0.146	-0.01868
0.147	-0.96491	0.147	-32.4042	0.147	-2.27914	0.147	-1.16901	0.147	-0.02026
0.148	-0.27256	0.148	-31.8931	0.148	-2.24342	0.148	-1.1548	0.148	-0.01888
0.149	0.38526	0.149	-31.2892	0.149	-2.21429	0.149	-1.13928	0.149	-0.01613
0.15	0.52035	0.15	-30.7782	0.15	-2.17951	0.15	-1.11665	0.15	-0.01455
0.151	0.96105	0.151	-30.3601	0.151	-2.13941	0.151	-1.10412	0.151	-0.01514
0.152	1.57544	0.152	-29.849	0.152	-2.11529	0.152	-1.08654	0.152	-0.01121
0.153	2.24737	0.153	-29.338	0.153	-2.07801	0.153	-1.07345	0.153	-0.01062
0.154	3.13684	0.154	-28.827	0.154	-2.05388	0.154	-1.05905	0.154	-0.00531
0.155	3.83509	0.155	-28.3391	0.155	-2.02193	0.155	-1.03923	0.155	-0.00452
0.156	4.45263	0.156	-27.8513	0.156	-1.97901	0.156	-1.0194	0.156	-0.00433
0.157	5.01404	0.157	-27.41	0.157	-1.9646	0.157	-1.00594	0.157	-0.00197
0.158	5.51228	0.158	-27.0383	0.158	-1.92513	0.158	-0.99135	0.158	0.00118
0.159	6.04211	0.159	-26.6434	0.159	-1.88784	0.159	-0.97041	0.159	0.00039325
0.16	6.70877	0.16	-26.1324	0.16	-1.86372	0.16	-0.94927	0.16	0.00688
0.161	7.32632	0.161	-25.5981	0.161	-1.84054	0.161	-0.93001	0.161	0.00688
0.162	8.16842	0.162	-25.0639	0.162	-1.80639	0.162	-0.91898	0.162	0.00708
0.163	8.82456	0.163	-24.4367	0.163	-1.78289	0.163	-0.89803	0.163	0.01082
0.164	9.87719	0.164	-23.9489	0.164	-1.75251	0.164	-0.88588	0.164	0.01101
0.165	10.7403	0.165	-23.5308	0.165	-1.70833	0.165	-0.87185	0.165	0.01062
0.166	11.3684	0.166	-23.0778	0.166	-1.68546	0.166	-0.86007	0.166	0.01101
0.167	12.0912	0.167	-22.5993	0.167	-1.65069	0.167	-0.85558	0.167	0.01711
0.168	12.8632	0.168	-22.2021	0.168	-1.61779	0.168	-0.82846	0.168	0.01593
0.169	13.0737	0.169	-21.705	0.169	-1.59336	0.169	-0.80958	0.169	0.01908
0.17	13.579	0.17	-21.0267	0.17	-1.55294	0.17	-0.8064	0.17	0.0177
0.171	14.5544	0.171	-20.4692	0.171	-1.51974	0.171	-0.7933	0.171	0.02006
0.172	15.1684	0.172	-20.0325	0.172	-1.49687	0.172	-0.77479	0.172	0.02163
0.173	15.6526	0.173	-19.4611	0.173	-1.46429	0.173	-0.76207	0.173	0.02399
0.174	16.4526	0.174	-18.8432	0.174	-1.43766	0.174	-0.75048	0.174	0.02715
0.175	17.2105	0.175	-18.3089	0.175	-1.39881	0.175	-0.73365	0.175	0.02675
0.176	18.0386	0.176	-17.8072	0.176	-1.36122	0.176	-0.72093	0.176	0.02595
0.177	18.5053	0.177	-17.3821	0.177	-1.3468	0.177	-0.71083	0.177	0.02538
0.178	19.2667	0.178	-16.964	0.178	-1.31391	0.178	-0.69344	0.178	0.03128
0.179	20.1123	0.179	-16.5226	0.179	-1.27444	0.179	-0.6897	0.179	0.02753
0.18	21.0105	0.18	-15.8955	0.18	-1.25439	0.18	-0.67736	0.18	0.02773
0.181	21.7474	0.181	-15.3101	0.181	-1.22807	0.181	-0.66707	0.181	0.03185
0.182	22.807	0.182	-14.8246	0.182	-1.21178	0.182	-0.6523	0.182	0.0289
0.183	23.7579	0.183	-14.2276	0.183	-1.18672	0.183	-0.64089	0.183	0.02478
0.184	24.2912	0.184	-13.5563	0.184	-1.17387	0.184	-0.62649	0.184	0.02498
0.185	25.007	0.185	-13.0685	0.185	-1.13565	0.185	-0.6177	0.185	0.02635
0.186	25.9088	0.186	-12.6179	0.186	-1.1062	0.186	-0.60592	0.186	0.02655
0.187	26.9333	0.187	-12.072	0.187	-1.09273	0.187	-0.59376	0.187	0.02675
0.188	27.8105	0.188	-11.5029	0.188	-1.06485	0.188	-0.58273	0.188	0.02753
0.189	28.8175	0.189	-10.9547	0.189	-1.04167	0.189	-0.56983	0.189	0.02833
0.19	29.8316	0.19	-10.4646	0.19	-0.99875	0.19	-0.5644	0.19	0.0297
0.191	30.6596	0.191	-9.86295	0.191	-0.97776	0.191	-0.55486	0.191	0.03068
0.192	31.6105	0.192	-9.23577	0.192	-0.96742	0.192	-0.54626	0.192	0.03087
0.193	32.4246	0.193	-8.73403	0.193	-0.92544	0.193	-0.52962	0.193	0.0297
0.194	33.2702	0.194	-8.26713	0.194	-0.9151	0.194	-0.52831	0.194	0.03265
0.195	34.0596	0.195	-7.70267	0.195	-0.89474	0.195	-0.51653	0.195	0.03913
0.196	35.0877	0.196	-7.08711	0.196	-0.86497	0.196	-0.50456	0.196	0.03993
0.197	36.2807	0.197	-6.53426	0.197	-0.83208	0.197	-0.49409	0.197	0.0346
0.198	37.3684	0.198	-6.02323	0.198	-0.81015	0.198	-0.48436	0.198	0.03718
0.199	38.3158	0.199	-5.34959	0.199	-0.79167	0.199	-0.47183	0.199	0.03738
0.2	39.3684	0.2	-4.67364	0.2	-0.76378	0.2	-0.45313	0.2	0.03618
0.201	40.3509	0.201	-4.02787	0.201	-0.74091	0.201	-0.45051	0.201	0.0352
0.202	41.2632	0.202	-3.47271	0.202	-0.72525	0.202	-0.43948	0.202	0.03618
0.203	42.2807	0.203	-2.83159	0.203	-0.69987	0.203	-0.42714	0.203	0.04228
0.204	43.4386	0.204	-2.13101	0.204	-0.6817	0.204	-0.41947	0.204	0.04308
0.205	44.7017	0.205	-1.40883	0.205	-0.64944	0.205	-0.40638	0.205	0.0413
0.206	45.9298	0.206	-0.76167	0.206	-0.62751	0.206	-0.39777	0.206	0.04345
0.207	47.0526	0.207	-0.07596	0.207	-0.59806	0.207	-0.39198	0.207	0.0417
0.208	48.2105	0.208	0.60046	0.208	-0.57237	0.208	-0.38038	0.208	0.0464
0.209	49.4737	0.209	1.21974	0.209	-0.53822	0.209	-0.37047	0.209	0.04603
0.21	50.8772	0.21	1.8813	0.21	-0.51378	0.21	-0.35663	0.21	0.04425
0.211	52.1754	0.211	2.65505	0.211	-0.48434	0.211	-0.34691	0.211	0.04603
0.212	53.5088	0.212	3.42857	0.212	-0.45802	0.212	-0.33606	0.212	0.05035
0.213	55.0175	0.213	4.13473	0.213	-0.43734	0.213	-0.32877	0.213	0.04898
0.214	56.3509	0.214	4.86643	0.214	-0.41009	0.214	-0.32185	0.214	0.04878
0.215	57.6491	0.215	5.66783	0.215	-0.38722	0.215	-0.30932	0.215	0.05015
0.216	59.0877	0.216	6.43206	0.216	-0.36184	0.216	-0.30763	0.216	0.04975
0.217	60.6667	0.217	7.13589	0.217	-0.33803	0.217	-0.29174	0.217	0.05015
0.218	62.1754	0.218	7.95354	0.218	-0.3136	0.218	-0.28014	0.218	0.0533
0.219	63.5088	0.219	8.75029	0.219	-0.29718	0.219	-0.27079	0.219	0.05703
0.22	65.1228	0.22	9.51684	0.22	-0.27099	0.22	-0.25658	0.22	0.05448
0.221	66.9474	0.221	10.3345	0.221	-0.24411	0.221	-0.25452	0.221	0.05508
0.222	68.5263	0.222	11.2195	0.222	-0.21523	0.222	-0.24125	0.222	0.05645
0.223	70	0.223	12.1347	0.223	-0.19549	0.223	-0.23994	0.223	0.06353
0.224	71.6842	0.224	13.0244	0.224	-0.17005	0.224	-0.22815	0.224	0.05703
0.225	73.4386	0.225	13.8722	0.225	-0.14167	0.225	-0.22385	0.225	0.05783
0.226	75.0877	0.226	14.7712	0.226	-0.13058	0.226	-0.21301	0.226	0.05998
0.227	76.7368	0.227	15.712	0.227	-0.09452	0.227	-0.19767	0.227	0.06628
0.228	78.6316	0.228	16.6411	0.228	-0.06664	0.228	-0.18049	0.228	0.06568
0.229	80.5614	0.229	17.5935	0.229	-0.04492	0.229	-0.17577	0.229	0.0641
0.23	82.4561	0.23	18.5645	0.23	-0.00197	0.23	-0.16502	0.23	0.06253
0.231	84.4561	0.231	19.633	0.231	0.02468	0.231	-0.16324	0.231	0.06313
0.232	86.6316	0.232	20.6899	0.232	0.04937	0.232	-0.15249	0.232	0.0653
0.233	88.6316	0.233	21.6841	0.233	0.08095	0.233	-0.14056	0.233	0.0641
0.234	90.807	0.234	22.7782	0.234	0.10909	0.234	-0.12539	0.234	0.06843
0.235	93.0175	0.235	23.9024	0.235	0.13549	0.235	-0.11875	0.235	0.07
0.236	95.2281	0.236	25.0406	0.236	0.15501	0.236	-0.11226	0.236	0.06943
0.237	97.5439	0.237	26.1556	0.237	0.18709	0.237	-0.10181	0.237	0.0706
0.238	99.7895	0.238	27.3171	0.238	0.22262	0.238	-0.08707	0.238	0.07473
0.239	102.211	0.239	28.5482	0.239	0.24806	0.239	-0.07572	0.239	0.07198
0.24	104.807	0.24	29.7793	0.24	0.26902	0.24	-0.06424	0.24	0.0767
0.241	107.368	0.241	31.0104	0.241	0.29962	0.241	-0.05378	0.241	0.07375
0.242	109.965	0.242	32.288	0.242	0.33835	0.242	-0.04464	0.242	0.07728
0.243	112.632	0.243	33.6121	0.243	0.35808	0.243	-0.03624	0.243	0.07828
0.244	115.439	0.244	34.9594	0.244	0.39599	0.244	-0.02637	0.244	0.07768
0.245	118.175	0.245	36.3066	0.245	0.41353	0.245	-0.01591	0.245	0.08083
0.246	120.912	0.246	37.6771	0.246	0.43546	0.246	-0.00457	0.246	0.07965
0.247	123.825	0.247	39.1405	0.247	0.4693	0.247	0.00265	0.247	0.07728
0.248	126.947	0.248	40.5807	0.248	0.50157	0.248	0.01311	0.248	0.07965
0.249	129.93	0.249	42.0441	0.249	0.5354	0.249	0.02549	0.249	0.082
0.25	133.088	0.25	43.6005	0.25	0.56924	0.25	0.03684	0.25	0.08555
0.251	136.456	0.251	45.1568	0.251	0.61811	0.251	0.05083	0.251	0.0883
0.252	139.825	0.252	46.7364	0.252	0.65539	0.252	0.06188	0.252	0.0881
0.253	143.228	0.253	48.3856	0.253	0.69612	0.253	0.06704	0.253	0.08455
0.254	146.632	0.254	50.0813	0.254	0.73402	0.254	0.08133	0.254	0.08908
0.255	150.246	0.255	51.8235	0.255	0.76535	0.255	0.0968	0.255	0.09283
0.256	153.965	0.256	53.5424	0.256	0.79167	0.256	0.10534	0.256	0.09145
0.257	157.789	0.257	55.331	0.257	0.83365	0.257	0.12038	0.257	0.09203
0.258	161.614	0.258	57.1893	0.258	0.86372	0.258	0.1357	0.258	0.09558
0.259	165.579	0.259	59.0709	0.259	0.8985	0.259	0.15337	0.259	0.09735
0.26	169.684	0.26	60.9291	0.26	0.94862	0.26	0.16414	0.26	0.10128
0.261	173.684	0.261	62.8339	0.261	0.99499	0.261	0.16958	0.261	0.10108
0.262	177.825	0.262	64.8316	0.262	1.02851	0.262	0.18739	0.262	0.09913
0.263	182.14	0.263	66.8757	0.263	1.06892	0.263	0.19674	0.263	0.10383
0.264	186.632	0.264	68.9663	0.264	1.10746	0.264	0.20328	0.264	0.10778
0.265	191.088	0.265	71.0801	0.265	1.14223	0.265	0.22198	0.265	0.11033
0.266	195.825	0.266	73.3101	0.266	1.1839	0.266	0.23732	0.266	0.10953
0.267	200.561	0.267	75.4936	0.267	1.22462	0.267	0.24517	0.267	0.10443
0.268	205.263	0.268	77.6771	0.268	1.27757	0.268	0.25359	0.268	0.11267
0.269	210.175	0.269	79.9535	0.269	1.31642	0.269	0.28089	0.269	0.1109
0.27	214.982	0.27	82.23	0.27	1.35558	0.27	0.28276	0.27	0.1113
0.271	220.07	0.271	84.5761	0.271	1.40664	0.271	0.30109	0.271	0.11308
0.272	225.123	0.272	86.9686	0.272	1.45583	0.272	0.31418	0.272	0.1176
0.273	230.386	0.273	89.4774	0.273	1.50595	0.273	0.32353	0.273	0.1237
0.274	235.684	0.274	92.0325	0.274	1.56391	0.274	0.337	0.274	0.1241
0.275	240.947	0.275	94.5412	0.275	1.60652	0.275	0.35345	0.275	0.1233
0.276	246.421	0.276	97.0499	0.276	1.64975	0.276	0.37253	0.276	0.12565
0.277	252.105	0.277	99.6283	0.277	1.7052	0.277	0.38842	0.277	0.13018
0.278	257.754	0.278	102.184	0.278	1.74781	0.278	0.39628	0.278	0.12763
0.279	263.509	0.279	104.739	0.279	1.79229	0.279	0.40675	0.279	0.1355
0.28	269.474	0.28	107.41	0.28	1.85276	0.28	0.42901	0.28	0.13353
0.281	275.263	0.281	110.197	0.281	1.90257	0.281	0.44322	0.281	0.13275
0.282	281.053	0.282	113.031	0.282	1.9433	0.282	0.45818	0.282	0.1345
0.283	287.123	0.283	115.819	0.283	1.99154	0.283	0.47183	0.283	0.13785
0.284	292.947	0.284	118.583	0.284	2.0567	0.284	0.48455	0.284	0.14533
0.285	298.947	0.285	121.417	0.285	2.10213	0.285	0.50456	0.285	0.15025
0.286	305.368	0.286	124.274	0.286	2.15852	0.286	0.52345	0.286	0.14593
0.287	311.86	0.287	127.108	0.287	2.22024	0.287	0.54121	0.287	0.15005
0.288	318.07	0.288	130.012	0.288	2.276	0.288	0.5472	0.288	0.1534
0.289	324.561	0.289	132.962	0.289	2.33647	0.289	0.56945	0.289	0.15773
0.29	330.947	0.29	135.912	0.29	2.40069	0.29	0.58161	0.29	0.16068
0.291	337.439	0.291	138.815	0.291	2.46084	0.291	0.60742	0.291	0.16282
0.292	343.86	0.292	141.789	0.292	2.51974	0.292	0.61602	0.292	0.16303
0.293	350.491	0.293	144.832	0.293	2.58991	0.293	0.63659	0.293	0.16165
0.294	356.842	0.294	147.782	0.294	2.64505	0.294	0.65641	0.294	0.16795
0.295	363.86	0.295	150.755	0.295	2.70301	0.295	0.67418	0.295	0.17228
0.296	370.877	0.296	153.798	0.296	2.76535	0.296	0.69045	0.296	0.17463
0.297	377.193	0.297	156.794	0.297	2.83239	0.297	0.70578	0.297	0.17483
0.298	383.86	0.298	159.884	0.298	2.89724	0.298	0.72168	0.298	0.17443
0.299	390.526	0.299	162.973	0.299	2.96272	0.299	0.74356	0.299	0.188
0.3	397.193	0.3	166.039	0.3	3.02976	0.3	0.75964	0.3	0.18938
0.301	403.509	0.301	169.199	0.301	3.09868	0.301	0.7761	0.301	0.18545
0.302	410.526	0.302	172.288	0.302	3.16729	0.302	0.79256	0.302	0.18583
0.303	417.193	0.303	175.401	0.303	3.23622	0.303	0.81556	0.303	0.18978
0.304	423.509	0.304	178.513	0.304	3.30514	0.304	0.83164	0.304	0.1998
0.305	430.175	0.305	181.533	0.305	3.37406	0.305	0.85221	0.305	0.20058
0.306	436.842	0.306	184.576	0.306	3.43672	0.306	0.87017	0.306	0.20373
0.307	443.509	0.307	187.619	0.307	3.5119	0.307	0.88924	0.307	0.21495
0.308	450.175	0.308	190.685	0.308	3.58396	0.308	0.90589	0.308	0.21653
0.309	457.193	0.309	193.775	0.309	3.66541	0.309	0.92571	0.309	0.21238
0.31	464.211	0.31	196.864	0.31	3.73747	0.31	0.95133	0.31	0.22163
0.311	470.877	0.311	199.93	0.311	3.82519	0.311	0.96835	0.311	0.22498
0.312	477.895	0.312	203.043	0.312	3.90038	0.312	0.98724	0.312	0.22793
0.313	484.211	0.313	206.039	0.313	3.98496	0.313	1.00706	0.313	0.23008
0.314	490.877	0.314	209.082	0.314	4.06328	0.314	1.02127	0.314	0.23598
0.315	497.193	0.315	212.102	0.315	4.14474	0.315	1.04615	0.315	0.23638
0.316	503.509	0.316	215.168	0.316	4.21679	0.316	1.06485	0.316	0.2411
0.317	509.825	0.317	218.188	0.317	4.29825	0.317	1.08168	0.317	0.2464
0.318	516.842	0.318	221.161	0.318	4.38283	0.318	1.10749	0.318	0.252
0.319	523.86	0.319	224.181	0.319	4.45802	0.319	1.12413	0.319	0.25475
0.32	530.526	0.32	227.271	0.32	4.54261	0.32	1.14003	0.32	0.26125
0.321	536.842	0.321	230.197	0.321	4.61779	0.321	1.1649	0.321	0.26425
0.322	543.86	0.322	233.217	0.322	4.71805	0.322	1.18285	0.322	0.27075
0.323	550.877	0.323	236.237	0.323	4.80576	0.323	1.20305	0.323	0.275
0.324	557.193	0.324	239.257	0.324	4.89348	0.324	1.22175	0.324	0.276
0.325	563.509	0.325	242.044	0.325	4.9718	0.325	1.23933	0.325	0.28625
0.326	570.175	0.326	245.064	0.326	5.05639	0.326	1.26495	0.326	0.29175
0.327	576.491	0.327	247.851	0.327	5.14724	0.327	1.28833	0.327	0.2945
0.328	582.807	0.328	250.871	0.328	5.2381	0.328	1.29917	0.328	0.30025
0.329	589.825	0.329	253.659	0.329	5.32895	0.329	1.32124	0.329	0.30725
0.33	596.491	0.33	256.446	0.33	5.42607	0.33	1.34705	0.33	0.3125
0.331	602.105	0.331	259.466	0.331	5.51692	0.331	1.36594	0.331	0.31375
0.332	608.772	0.332	262.253	0.332	5.61404	0.332	1.39137	0.332	0.3205
0.333	615.789	0.333	265.041	0.333	5.70489	0.333	1.41213	0.333	0.32375
0.334	622.456	0.334	268.06	0.334	5.79261	0.334	1.43906	0.334	0.3305
0.335	629.123	0.335	270.848	0.335	5.88972	0.335	1.46056	0.335	0.33575
0.336	635.789	0.336	273.635	0.336	5.97744	0.336	1.47777	0.336	0.3435
0.337	642.456	0.337	276.655	0.337	6.07456	0.337	1.49722	0.337	0.34525
0.338	648.421	0.338	279.443	0.338	6.18734	0.338	1.5234	0.338	0.3475
0.339	654.386	0.339	282.23	0.339	6.2782	0.339	1.5522	0.339	0.3545
0.34	661.053	0.34	284.785	0.34	6.38471	0.34	1.56566	0.34	0.36425
0.341	667.368	0.341	287.573	0.341	6.4881	0.341	1.58904	0.341	0.3685
0.342	674.737	0.342	290.128	0.342	6.58835	0.342	1.60849	0.342	0.37375
0.343	681.053	0.343	293.147	0.343	6.69486	0.343	1.62925	0.343	0.38125
0.344	687.018	0.344	295.935	0.344	6.79825	0.344	1.64814	0.344	0.38825
0.345	693.333	0.345	298.49	0.345	6.90476	0.345	1.67881	0.345	0.3945
0.346	699.649	0.346	301.045	0.346	7.00188	0.346	1.69882	0.346	0.4025
0.347	705.965	0.347	303.833	0.347	7.11153	0.347	1.72126	0.347	0.40775
0.348	712.632	0.348	306.388	0.348	7.21805	0.348	1.74127	0.348	0.416
0.349	718.947	0.349	309.175	0.349	7.32769	0.349	1.7682	0.349	0.4215
0.35	725.614	0.35	311.963	0.35	7.42794	0.35	1.78989	0.35	0.42625
0.351	732.281	0.351	314.75	0.351	7.53759	0.351	1.81701	0.351	0.43675
0.352	738.596	0.352	317.305	0.352	7.65038	0.352	1.83459	0.352	0.441
0.353	744.561	0.353	320.093	0.353	7.76942	0.353	1.86133	0.353	0.452
0.354	750.175	0.354	322.88	0.354	7.88221	0.354	1.88508	0.354	0.45475
0.355	756.14	0.355	325.436	0.355	8.00752	0.355	1.90191	0.355	0.46575
0.356	762.807	0.356	327.991	0.356	8.11717	0.356	1.93183	0.356	0.472
0.357	770.175	0.357	330.546	0.357	8.22055	0.357	1.95802	0.357	0.48025
0.358	776.842	0.358	333.101	0.358	8.33333	0.358	1.98233	0.358	0.4915
0.359	782.807	0.359	335.889	0.359	8.44925	0.359	1.99168	0.359	0.49725
0.36	789.123	0.36	338.444	0.36	8.56203	0.36	2.02347	0.36	0.50225
0.361	794.737	0.361	340.999	0.361	8.68734	0.361	2.04965	0.361	0.5185
0.362	800	0.362	343.554	0.362	8.80639	0.362	2.07396	0.362	0.52625
0.363	807.018	0.363	346.109	0.363	8.91604	0.363	2.09079	0.363	0.53025
0.364	813.684	0.364	348.664	0.364	9.03509	0.364	2.11698	0.364	0.54375
0.365	820	0.365	351.22	0.365	9.1604	0.365	2.14129	0.365	0.551
0.366	826.316	0.366	353.542	0.366	9.27318	0.366	2.15999	0.366	0.56075
0.367	832.632	0.367	355.865	0.367	9.40476	0.367	2.18804	0.367	0.5755
0.368	838.596	0.368	358.188	0.368	9.52381	0.368	2.21609	0.368	0.58575
0.369	845.614	0.369	360.743	0.369	9.63659	0.369	2.23853	0.369	0.59475
0.37	851.93	0.37	363.298	0.37	9.7807	0.37	2.26659	0.37	0.603
0.371	857.544	0.371	366.086	0.371	9.89662	0.371	2.29464	0.371	0.61525
0.372	864.211	0.372	368.409	0.372	10.0157	0.372	2.32082	0.372	0.62525
0.373	871.579	0.373	371.196	0.373	10.1347	0.373	2.33952	0.373	0.6395
0.374	877.544	0.374	373.519	0.374	10.2632	0.374	2.37131	0.374	0.65075
0.375	883.509	0.375	376.074	0.375	10.3979	0.375	2.39749	0.375	0.657
0.376	889.825	0.376	378.397	0.376	10.5169	0.376	2.42368	0.376	0.66575
0.377	896.491	0.377	380.72	0.377	10.6516	0.377	2.44238	0.377	0.6785
0.378	903.86	0.378	383.043	0.378	10.7832	0.378	2.46856	0.378	0.68675
0.379	910.526	0.379	385.598	0.379	10.9085	0.379	2.49661	0.379	0.7035
0.38	916.491	0.38	388.153	0.38	11.037	0.38	2.51718	0.38	0.71425
0.381	922.105	0.381	390.941	0.381	11.1592	0.381	2.5471	0.381	0.72125
0.382	928.07	0.382	393.496	0.382	11.2751	0.382	2.57142	0.382	0.7315
0.383	935.088	0.383	395.819	0.383	11.3941	0.383	2.59386	0.383	0.7495
0.384	942.456	0.384	398.374	0.384	11.5163	0.384	2.62565	0.384	0.76
0.385	950.175	0.385	400.697	0.385	11.6479	0.385	2.64622	0.385	0.77525
0.386	957.193	0.386	403.02	0.386	11.7795	0.386	2.67427	0.386	0.79125
0.387	964.561	0.387	405.343	0.387	11.911	0.387	2.70606	0.387	0.80675
0.388	970.877	0.388	408.13	0.388	12.052	0.388	2.73225	0.388	0.81875
0.389	975.789	0.389	410.453	0.389	12.1898	0.389	2.7603	0.389	0.83125
0.39	980	0.39	413.008	0.39	12.3246	0.39	2.78461	0.39	0.8455
0.391	985.965	0.391	415.563	0.391	12.4499	0.391	2.81079	0.391	0.86425
0.392	992.632	0.392	417.886	0.392	12.5908	0.392	2.83884	0.392	0.876
0.393	998.596	0.393	419.977	0.393	12.7412	0.393	2.86315	0.393	0.88825
0.394	1005.61	0.394	422.532	0.394	12.8822	0.394	2.89308	0.394	0.90725
0.395	1012.63	0.395	424.623	0.395	13.02	0.395	2.91739	0.395	0.921
0.396	1018.25	0.396	426.945	0.396	13.1516	0.396	2.95479	0.396	0.934
0.397	1024.21	0.397	429.501	0.397	13.2895	0.397	2.98097	0.397	0.94875
0.398	1029.82	0.398	432.056	0.398	13.4367	0.398	2.99967	0.398	0.9635
0.399	1035.44	0.399	434.379	0.399	13.5871	0.399	3.03146	0.399	0.98
0.4	1042.11	0.4	436.934	0.4	13.7312	0.4	3.06139	0.4	1.00175
0.401	1047.02	0.401	439.257	0.401	13.8722	0.401	3.09131	0.401	1.0175
0.402	1052.63	0.402	441.347	0.402	14.0163	0.402	3.11936	0.402	1.0335
0.403	1058.25	0.403	443.438	0.403	14.1541	0.403	3.14741	0.403	1.04675
0.404	1063.86	0.404	445.761	0.404	14.3014	0.404	3.1792	0.404	1.0655
0.405	1070.53	0.405	448.316	0.405	14.4424	0.405	3.20913	0.405	1.07875
0.406	1077.19	0.406	451.103	0.406	14.6053	0.406	3.23531	0.406	1.1
0.407	1084.21	0.407	453.659	0.407	14.7525	0.407	3.27271	0.407	1.118
0.408	1091.58	0.408	456.214	0.408	14.8997	0.408	3.30263	0.408	1.14175
0.409	1098.95	0.409	458.769	0.409	15.0439	0.409	3.33442	0.409	1.16075
0.41	1106.32	0.41	461.324	0.41	15.2036	0.41	3.36435	0.41	1.18275
0.411	1112.63	0.411	463.879	0.411	15.3446	0.411	3.3924	0.411	1.1995
0.412	1117.54	0.412	465.97	0.412	15.4981	0.412	3.42793	0.412	1.2225
0.413	1122.46	0.413	468.293	0.413	15.6516	0.413	3.45598	0.413	1.24125
0.414	1127.37	0.414	470.616	0.414	15.7989	0.414	3.48216	0.414	1.26675
0.415	1132.28	0.415	473.171	0.415	15.9587	0.415	3.51957	0.415	1.287
0.416	1136.84	0.416	475.726	0.416	16.0996	0.416	3.55136	0.416	1.3065
0.417	1143.86	0.417	478.049	0.417	16.2657	0.417	3.58502	0.417	1.32525
0.418	1149.82	0.418	480.372	0.418	16.4223	0.418	3.61868	0.418	1.345
0.419	1156.84	0.419	482.695	0.419	16.5727	0.419	3.65234	0.419	1.3725
0.42	1164.91	0.42	484.785	0.42	16.7293	0.42	3.68788	0.42	1.39425
0.421	1171.93	0.421	487.34	0.421	16.886	0.421	3.72341	0.421	1.4145
0.422	1178.25	0.422	489.663	0.422	17.0426	0.422	3.7552	0.422	1.4345
0.423	1184.91	0.423	491.986	0.423	17.2024	0.423	3.78512	0.423	1.4615
0.424	1191.58	0.424	494.541	0.424	17.3653	0.424	3.8244	0.424	1.48475
0.425	1196.49	0.425	496.864	0.425	17.5345	0.425	3.85619	0.425	1.50875
0.426	1204.56	0.426	499.187	0.426	17.6974	0.426	3.89733	0.426	1.53575
0.427	1211.58	0.427	501.51	0.427	17.854	0.427	3.93099	0.427	1.5655
0.428	1218.95	0.428	504.065	0.428	18.0044	0.428	3.97027	0.428	1.58425
0.429	1226.32	0.429	506.388	0.429	18.1673	0.429	3.99832	0.429	1.6085
0.43	1233.33	0.43	508.943	0.43	18.3365	0.43	4.03385	0.43	1.63875
0.431	1241.75	0.431	511.498	0.431	18.5056	0.431	4.07125	0.431	1.66125
0.432	1248.07	0.432	514.053	0.432	18.6717	0.432	4.11239	0.432	1.69275
0.433	1252.63	0.433	516.609	0.433	18.8221	0.433	4.15354	0.433	1.71975
0.434	1257.54	0.434	519.164	0.434	18.9975	0.434	4.19094	0.434	1.747
0.435	1261.4	0.435	521.719	0.435	19.1698	0.435	4.22647	0.435	1.77725
0.436	1267.72	0.436	524.042	0.436	19.3264	0.436	4.26574	0.436	1.80325
0.437	1274.74	0.437	526.132	0.437	19.5019	0.437	4.30689	0.437	1.83175
0.438	1282.11	0.438	527.991	0.438	19.6585	0.438	4.34616	0.438	1.86225
0.439	1288.77	0.439	530.314	0.439	19.8308	0.439	4.38356	0.439	1.8875
0.44	1294.04	0.44	532.869	0.44	20.0063	0.44	4.4247	0.44	1.924
0.441	1300.35	0.441	536.121	0.441	20.166	0.441	4.46398	0.441	1.95175
0.442	1306.32	0.442	538.908	0.442	20.3415	0.442	4.51073	0.442	1.981
0.443	1311.93	0.443	541.463	0.443	20.5201	0.443	4.55187	0.443	2.01575
0.444	1319.3	0.444	543.786	0.444	20.6861	0.444	4.59114	0.444	2.046
0.445	1325.96	0.445	546.109	0.445	20.8584	0.445	4.63416	0.445	2.074
0.446	1333.33	0.446	548.664	0.446	21.0307	0.446	4.6753	0.446	2.10475
0.447	1340.7	0.447	551.22	0.447	21.2093	0.447	4.71644	0.447	2.1375
0.448	1346.67	0.448	553.775	0.448	21.391	0.448	4.7632	0.448	2.1745
0.449	1354.04	0.449	556.098	0.449	21.5633	0.449	4.80434	0.449	2.20575
0.45	1357.89	0.45	558.188	0.45	21.7387	0.45	4.84548	0.45	2.24075
0.451	1362.11	0.451	560.046	0.451	21.9173	0.451	4.89223	0.451	2.2755
0.452	1369.82	0.452	562.369	0.452	22.099	0.452	4.94086	0.452	2.31175
0.453	1377.89	0.453	564.46	0.453	22.2838	0.453	4.98013	0.453	2.35025
0.454	1381.4	0.454	566.783	0.454	22.453	0.454	5.02501	0.454	2.38875
0.455	1387.37	0.455	569.106	0.455	22.6285	0.455	5.07364	0.455	2.4255
0.456	1394.04	0.456	571.196	0.456	22.8195	0.456	5.12039	0.456	2.4555
0.457	1400	0.457	573.519	0.457	23.0138	0.457	5.16527	0.457	2.497
0.458	1407.37	0.458	576.074	0.458	23.2049	0.458	5.21389	0.458	2.5375
0.459	1414.39	0.459	577.933	0.459	23.4148	0.459	5.26439	0.459	2.5725
0.46	1420.7	0.46	579.791	0.46	23.6028	0.46	5.30927	0.46	2.615
0.461	1425.26	0.461	581.882	0.461	23.797	0.461	5.35415	0.461	2.6525
0.462	1431.23	0.462	584.437	0.462	23.985	0.462	5.40652	0.462	2.6925
0.463	1434.74	0.463	586.992	0.463	24.1729	0.463	5.45327	0.463	2.7325
0.464	1435.79	0.464	590.012	0.464	24.3546	0.464	5.50189	0.464	2.7775
		0.465	593.031	0.465	24.5614	0.465	5.56174	0.465	2.815
		0.466	596.051	0.466	24.7556	0.466	5.61036	0.466	2.86
		0.467	598.839	0.467	24.9373	0.467	5.65524	0.467	2.905
		0.468	601.626	0.468	25.1347	0.468	5.70574	0.468	2.945
		0.469	604.181	0.469	25.3415	0.469	5.75997	0.469	2.9875
		0.47	606.736	0.47	25.5295	0.47	5.80485	0.47	3.0325
		0.471	609.292	0.471	25.7299	0.471	5.86096	0.471	3.085
		0.472	611.614	0.472	25.9242	0.472	5.9208	0.472	3.1275
		0.473	613.937	0.473	26.1309	0.473	5.97877	0.473	3.17
		0.474	616.028	0.474	26.3408	0.474	6.03488	0.474	3.22
		0.475	618.583	0.475	26.5257	0.475	6.0835	0.475	3.27
		0.476	621.37	0.476	26.7231	0.476	6.1396	0.476	3.315
		0.477	623.926	0.477	26.933	0.477	6.19384	0.477	3.36
		0.478	626.481	0.478	27.146	0.478	6.25181	0.478	3.4025
		0.479	629.036	0.479	27.3715	0.479	6.30792	0.479	3.46
		0.48	631.127	0.48	27.5783	0.48	6.36776	0.48	3.5075
		0.481	633.682	0.481	27.7976	0.481	6.42386	0.481	3.5525
		0.482	636.237	0.482	28.0201	0.482	6.48932	0.482	3.61
		0.483	638.792	0.483	28.2394	0.483	6.54729	0.483	3.6625
		0.484	640.65	0.484	28.4524	0.484	6.59217	0.484	3.7175
		0.485	642.509	0.485	28.6779	0.485	6.65576	0.485	3.7775
		0.486	644.832	0.486	28.8972	0.486	6.70999	0.486	3.83
		0.487	647.387	0.487	29.1134	0.487	6.76235	0.487	3.8875
		0.488	650.407	0.488	29.3358	0.488	6.82407	0.488	3.945
		0.489	652.962	0.489	29.5551	0.489	6.88765	0.489	4.005
		0.49	655.517	0.49	29.7807	0.49	6.94376	0.49	4.065
		0.491	658.072	0.491	30.0157	0.491	7.01295	0.491	4.1225
		0.492	660.627	0.492	30.2475	0.492	7.07279	0.492	4.1825
		0.493	663.415	0.493	30.4793	0.493	7.1476	0.493	4.2475
		0.494	666.434	0.494	30.7174	0.494	7.21305	0.494	4.305
		0.495	668.99	0.495	30.9555	0.495	7.28412	0.495	4.37
		0.496	671.08	0.496	31.1967	0.496	7.3477	0.496	4.43
		0.497	673.171	0.497	31.4536	0.497	7.40755	0.497	4.495
		0.498	675.726	0.498	31.7043	0.498	7.47861	0.498	4.56
		0.499	678.281	0.499	31.9549	0.499	7.54406	0.499	4.625
		0.5	680.836	0.5	32.2055	0.5	7.61513	0.5	4.69
		0.501	683.159	0.501	32.4561	0.501	7.68245	0.501	4.7625
		0.502	685.482	0.502	32.7068	0.502	7.75539	0.502	4.8325
		0.503	687.805	0.503	32.9887	0.503	7.83206	0.503	4.9025
		0.504	691.057	0.504	33.2394	0.504	7.90313	0.504	4.975
		0.505	694.077	0.505	33.49	0.505	7.97793	0.505	5.0525
		0.506	696.632	0.506	33.7406	0.506	8.04713	0.506	5.1175
		0.507	699.187	0.507	34.0226	0.507	8.12193	0.507	5.1825
		0.508	702.207	0.508	34.3045	0.508	8.19674	0.508	5.2625
		0.509	704.994	0.509	34.5865	0.509	8.27715	0.509	5.3375
		0.51	707.782	0.51	34.8371	0.51	8.35757	0.51	5.4125
		0.511	710.801	0.511	35.1504	0.511	8.43424	0.511	5.4925
		0.512	713.589	0.512	35.4323	0.512	8.5184	0.512	5.575
		0.513	716.609	0.513	35.7143	0.513	8.59133	0.513	5.66
		0.514	719.861	0.514	35.9962	0.514	8.67362	0.514	5.7375
		0.515	723.345	0.515	36.3095	0.515	8.75777	0.515	5.8175
		0.516	725.668	0.516	36.5915	0.516	8.83632	0.516	5.895
		0.517	728.455	0.517	36.9048	0.517	8.91673	0.517	5.9775
		0.518	731.475	0.518	37.218	0.518	9.00089	0.518	6.065
		0.519	734.495	0.519	37.5	0.519	9.08691	0.519	6.15
		0.52	737.05	0.52	37.8446	0.52	9.16546	0.52	6.2325
		0.521	739.605	0.521	38.1579	0.521	9.25148	0.521	6.3225
		0.522	742.393	0.522	38.4712	0.522	9.3319	0.522	6.41
		0.523	744.715	0.523	38.8158	0.523	9.42354	0.523	6.5025
		0.524	747.271	0.524	39.1604	0.524	9.50956	0.524	6.5825
		0.525	750.058	0.525	39.505	0.525	9.6012	0.525	6.6775
		0.526	752.846	0.526	39.8183	0.526	9.69096	0.526	6.7775
		0.527	755.633	0.527	40.1942	0.527	9.78073	0.527	6.8725
		0.528	758.188	0.528	40.5388	0.528	9.8761	0.528	6.9675
		0.529	760.743	0.529	40.8835	0.529	9.96026	0.529	7.06
		0.53	763.995	0.53	41.2594	0.53	10.0575	0.53	7.16
		0.531	766.086	0.531	41.604	0.531	10.1491	0.531	7.255
		0.532	768.641	0.532	41.9486	0.532	10.2408	0.532	7.36
		0.533	771.893	0.533	42.3246	0.533	10.3361	0.533	7.46
		0.534	775.842	0.534	42.7318	0.534	10.4334	0.534	7.5575
		0.535	780.023	0.535	43.1391	0.535	10.54	0.535	7.6625
		0.536	783.508	0.536	43.515	0.536	10.6428	0.536	7.7725
		0.537	786.527	0.537	43.9223	0.537	10.742	0.537	7.8725
		0.538	789.779	0.538	44.3296	0.538	10.843	0.538	7.98
		0.539	793.496	0.539	44.7368	0.539	10.9439	0.539	8.0975
		0.54	796.748	0.54	45.1441	0.54	11.0468	0.54	8.205
		0.541	800.232	0.541	45.5827	0.541	11.1553	0.541	8.3225
		0.542	803.717	0.542	45.99	0.542	11.2619	0.542	8.43
		0.543	806.969	0.543	46.4286	0.543	11.3722	0.543	8.54
		0.544	809.756	0.544	46.8672	0.544	11.4751	0.544	8.655
		0.545	812.776	0.545	47.3371	0.545	11.5779	0.545	8.7725
		0.546	816.028	0.546	47.807	0.546	11.6826	0.546	8.8875
		0.547	819.048	0.547	48.2769	0.547	11.7949	0.547	9.0075
		0.548	822.067	0.548	48.7155	0.548	11.8996	0.548	9.1275
		0.549	825.552	0.549	49.1855	0.549	12.0193	0.549	9.245
		0.55	829.501	0.55	49.6867	0.55	12.1315	0.55	9.365
		0.551	833.217	0.551	50.1566	0.551	12.253	0.551	9.4975
		0.552	837.398	0.552	50.6266	0.552	12.369	0.552	9.62
		0.553	840.883	0.553	51.0965	0.553	12.4831	0.553	9.735
		0.554	843.902	0.554	51.5977	0.554	12.6046	0.554	9.86
		0.555	846.922	0.555	52.099	0.555	12.7337	0.555	9.9875
		0.556	850.639	0.556	52.6003	0.556	12.8702	0.556	10.12
		0.557	855.285	0.557	53.1015	0.557	12.9936	0.557	10.25
		0.558	859.466	0.558	53.6028	0.558	13.1151	0.558	10.38
		0.559	862.485	0.559	54.104	0.559	13.2479	0.559	10.52
		0.56	865.273	0.56	54.6366	0.56	13.3714	0.56	10.655
		0.561	868.06	0.561	55.1378	0.561	13.5154	0.561	10.79
		0.562	870.848	0.562	55.6704	0.562	13.6519	0.562	10.925
		0.563	874.1	0.563	56.1717	0.563	13.7978	0.563	11.06
		0.564	877.584	0.564	56.7043	0.564	13.938	0.564	11.1925
		0.565	881.301	0.565	57.2055	0.565	14.0801	0.565	11.3375
		0.566	885.017	0.566	57.7068	0.566	14.2166	0.566	11.485
		0.567	888.734	0.567	58.208	0.567	14.3532	0.567	11.6325
		0.568	892.451	0.568	58.7093	0.568	14.4953	0.568	11.78
		0.569	895.703	0.569	59.2418	0.569	14.6225	0.569	11.9275
		0.57	899.419	0.57	59.7431	0.57	14.7627	0.57	12.0725
		0.571	902.671	0.571	60.2444	0.571	14.8955	0.571	12.225
		0.572	905.691	0.572	60.7456	0.572	15.0451	0.572	12.3725
		0.573	908.479	0.573	61.2469	0.573	15.1816	0.573	12.525
		0.574	910.801	0.574	61.7168	0.574	15.3256	0.574	12.6825
		0.575	912.195	0.575	62.1867	0.575	15.4734	0.575	12.835
		0.576	912.66	0.576	62.688	0.576	15.6174	0.576	12.995
		0.577	912.66	0.577	63.1579	0.577	15.7595	0.577	13.1525
		0.578	912.892	0.578	63.6278	0.578	15.8885	0.578	13.3075
		0.579	912.892	0.579	64.0977	0.579	16.0382	0.579	13.465
		0.58	912.892	0.58	64.5677	0.58	16.1822	0.58	13.62
		0.581	912.892	0.581	65.0376	0.581	16.3336	0.581	13.79
		0.582	912.892	0.582	65.5075	0.582	16.4832	0.582	13.9575
		0.583	912.892	0.583	65.9774	0.583	16.6366	0.583	14.125
		0.584	912.892	0.584	66.4474	0.584	16.7881	0.584	14.295
		0.585	912.892	0.585	66.9173	0.585	16.9396	0.585	14.4575
		0.586	912.892	0.586	67.3872	0.586	17.0892	0.586	14.625
		0.587	912.892	0.587	67.8258	0.587	17.2388	0.587	14.79
		0.588	912.892	0.588	68.2644	0.588	17.3959	0.588	14.9675
		0.589	912.892	0.589	68.6717	0.589	17.5548	0.589	15.1425
		0.59	912.892	0.59	69.1103	0.59	17.7063	0.59	15.3175
		0.591	912.892	0.591	69.5175	0.591	17.869	0.591	15.5025
		0.592	912.892	0.592	69.9561	0.592	18.0205	0.592	15.68
		0.593	913.124	0.593	70.3634	0.593	18.1776	0.593	15.8625
		0.594	913.124	0.594	70.7707	0.594	18.3365	0.594	16.04
		0.595	913.124	0.595	71.2093	0.595	18.5067	0.595	16.225
		0.596	913.124	0.596	71.6479	0.596	18.6694	0.596	16.4125
		0.597	913.124	0.597	72.0551	0.597	18.8321	0.597	16.5925
		0.598	913.124	0.598	72.4937	0.598	19.0004	0.598	16.7775
		0.599	913.124	0.599	72.9637	0.599	19.1874	0.599	16.9625
		0.6	913.124	0.6	73.3709	0.6	19.337	0.6	17.16
		0.601	913.124	0.601	73.8095	0.601	19.5053	0.601	17.35
		0.602	912.892	0.602	74.2481	0.602	19.6737	0.602	17.5475
		0.603	912.892	0.603	74.6241	0.603	19.842	0.603	17.74
		0.604	912.892	0.604	75	0.604	20.029	0.604	17.9425
		0.605	913.124	0.605	75.4073	0.605	20.216	0.605	18.1375
		0.606	912.892	0.606	75.7832	0.606	20.403	0.606	18.3375
		0.607	912.892	0.607	76.1905	0.607	20.5713	0.607	18.5425
		0.608	912.892	0.608	76.6291	0.608	20.7583	0.608	18.745
		0.609	912.892	0.609	77.005	0.609	20.9266	0.609	18.94
		0.61	912.892	0.61	77.4436	0.61	21.1137	0.61	19.155
		0.611	912.892	0.611	77.8196	0.611	21.3194	0.611	19.375
		0.612	912.892	0.612	78.2268	0.612	21.4877	0.612	19.59
		0.613	912.892	0.613	78.6028	0.613	21.6934	0.613	19.8
		0.614	912.892	0.614	79.01	0.614	21.8804	0.614	20.01
		0.615	912.892	0.615	79.4173	0.615	22.0674	0.615	20.2225
		0.616	912.892	0.616	79.8246	0.616	22.2731	0.616	20.435
		0.617	912.892	0.617	80.2318	0.617	22.4601	0.617	20.6525
		0.618	912.892	0.618	80.6391	0.618	22.6472	0.618	20.88
		0.619	912.892	0.619	81.015	0.619	22.8529	0.619	21.0975
		0.62	912.892	0.62	81.391	0.62	23.0586	0.62	21.3175
		0.621	912.892	0.621	81.7982	0.621	23.283	0.621	21.55
		0.622	912.892	0.622	82.1742	0.622	23.4887	0.622	21.7775
		0.623	912.66	0.623	82.5501	0.623	23.6944	0.623	22.005
		0.624	912.66	0.624	82.8947	0.624	23.9188	0.624	22.235
		0.625	912.66	0.625	83.2394	0.625	24.1432	0.625	22.465
		0.626	912.66	0.626	83.6153	0.626	24.349	0.626	22.69
		0.627	912.66	0.627	83.9599	0.627	24.5547	0.627	22.935
		0.628	912.66	0.628	84.3672	0.628	24.7791	0.628	23.1725
		0.629	912.66	0.629	84.7744	0.629	25.0035	0.629	23.4125
		0.63	912.66	0.63	85.1504	0.63	25.2279	0.63	23.655
		0.631	912.66	0.631	85.5263	0.631	25.471	0.631	23.89
		0.632	912.66	0.632	85.9023	0.632	25.6955	0.632	24.135
		0.633	912.66	0.633	86.3095	0.633	25.9386	0.633	24.385
		0.634	912.66	0.634	86.7168	0.634	26.163	0.634	24.63
		0.635	912.66	0.635	87.0927	0.635	26.4061	0.635	24.8825
		0.636	912.66	0.636	87.4687	0.636	26.6679	0.636	25.125
		0.637	912.66	0.637	87.8133	0.637	26.911	0.637	25.4
		0.638	912.66	0.638	88.2206	0.638	27.1354	0.638	25.65
		0.639	912.66	0.639	88.6591	0.639	27.3973	0.639	25.9
				0.64	89.0664	0.64	27.6404	0.64	26.175
				0.641	89.4424	0.641	27.9209	0.641	26.425
				0.642	89.8183	0.642	28.164	0.642	26.7
				0.643	90.1942	0.643	28.4445	0.643	26.975
				0.644	90.5388	0.644	28.7437	0.644	27.225
				0.645	90.9148	0.645	29.0243	0.645	27.5
				0.646	91.2594	0.646	29.3048	0.646	27.775
				0.647	91.6667	0.647	29.5853	0.647	28.05
				0.648	92.1053	0.648	29.8658	0.648	28.325
				0.649	92.5125	0.649	30.1463	0.649	28.6
				0.65	92.8571	0.65	30.4081	0.65	28.9
				0.651	93.1078	0.651	30.7261	0.651	29.175
				0.652	93.4524	0.652	31.0253	0.652	29.475
				0.653	93.8283	0.653	31.3058	0.653	29.775
				0.654	94.2043	0.654	31.5863	0.654	30.05
				0.655	94.5802	0.655	31.9043	0.655	30.375
				0.656	94.9875	0.656	32.2035	0.656	30.65
				0.657	95.3634	0.657	32.5214	0.657	30.95
				0.658	95.7707	0.658	32.8206	0.658	31.25
				0.659	96.1153	0.659	33.1198	0.659	31.55
				0.66	96.4912	0.66	33.4378	0.66	31.875
				0.661	96.9925	0.661	33.7557	0.661	32.175
				0.662	97.6191	0.662	34.0736	0.662	32.5
				0.663	98.089	0.663	34.3915	0.663	32.8
				0.664	98.4336	0.664	34.7094	0.664	33.1
				0.665	98.7469	0.665	35.0273	0.665	33.425
				0.666	99.0915	0.666	35.3453	0.666	33.75
				0.667	99.5301	0.667	35.6819	0.667	34.075
				0.668	100	0.668	36.0372	0.668	34.375
				0.669	100.407	0.669	36.3738	0.669	34.7
				0.67	100.752	0.67	36.7105	0.67	35.025
				0.671	101.19	0.671	37.0471	0.671	35.375
				0.672	101.598	0.672	37.3837	0.672	35.7
				0.673	101.974	0.673	37.739	0.673	36.025
				0.674	102.35	0.674	38.0943	0.674	36.375
				0.675	102.694	0.675	38.4684	0.675	36.725
				0.676	103.195	0.676	38.805	0.676	37.05
				0.677	103.697	0.677	39.179	0.677	37.4
				0.678	104.104	0.678	39.553	0.678	37.75
				0.679	104.543	0.679	39.9084	0.679	38.075
				0.68	104.919	0.68	40.2824	0.68	38.425
				0.681	105.263	0.681	40.6377	0.681	38.775
				0.682	105.67	0.682	40.993	0.682	39.15
				0.683	106.172	0.683	41.3858	0.683	39.5
				0.684	106.673	0.684	41.7785	0.684	39.85
				0.685	107.08	0.685	42.1525	0.685	40.225
				0.686	107.456	0.686	42.5452	0.686	40.575
				0.687	107.832	0.687	42.9193	0.687	40.925
				0.688	108.302	0.688	43.3494	0.688	41.3
				0.689	108.678	0.689	43.7421	0.689	41.65
				0.69	109.085	0.69	44.1348	0.69	42.025
				0.691	109.524	0.691	44.5276	0.691	42.375
				0.692	109.9	0.692	44.939	0.692	42.75
				0.693	110.244	0.693	45.3691	0.693	43.125
				0.694	110.589	0.694	45.8179	0.694	43.5
				0.695	110.934	0.695	46.2294	0.695	43.875
				0.696	111.247	0.696	46.6221	0.696	44.225
				0.697	111.685	0.697	47.0148	0.697	44.6
				0.698	112.03	0.698	47.4263	0.698	44.975
				0.699	112.375	0.699	47.8377	0.699	45.375
				0.7	112.813	0.7	48.2678	0.7	45.75
				0.701	113.221	0.701	48.6792	0.701	46.125
				0.702	113.596	0.702	49.1094	0.702	46.5
				0.703	113.91	0.703	49.5395	0.703	46.9
				0.704	114.192	0.704	49.9883	0.704	47.275
				0.705	114.536	0.705	50.3997	0.705	47.675
				0.706	114.912	0.706	50.8112	0.706	48.05
				0.707	115.288	0.707	51.2413	0.707	48.45
				0.708	115.727	0.708	51.6527	0.708	48.825
				0.709	116.071	0.709	52.0829	0.709	49.2
				0.71	116.447	0.71	52.5317	0.71	49.575
				0.711	116.792	0.711	52.9805	0.711	49.975
				0.712	117.043	0.712	53.4106	0.712	50.375
				0.713	117.356	0.713	53.8408	0.713	50.75
				0.714	117.638	0.714	54.2709	0.714	51.15
				0.715	117.826	0.715	54.701	0.715	51.55
				0.716	118.108	0.716	55.1311	0.716	51.95
				0.717	118.39	0.717	55.5426	0.717	52.325
				0.718	118.578	0.718	55.9727	0.718	52.75
				0.719	118.797	0.719	56.4028	0.719	53.125
				0.72	118.985	0.72	56.8329	0.72	53.525
				0.721	119.267	0.721	57.2631	0.721	53.925
				0.722	119.518	0.722	57.6558	0.722	54.325
				0.723	119.706	0.723	58.1046	0.723	54.725
				0.724	119.893	0.724	58.5161	0.724	55.125
				0.725	120.175	0.725	58.9275	0.725	55.525
				0.726	120.457	0.726	59.3576	0.726	55.925
				0.727	120.583	0.727	59.7877	0.727	56.325
				0.728	120.739	0.728	60.1805	0.728	56.725
				0.729	120.959	0.729	60.5919	0.729	57.125
				0.73	121.209	0.73	61.0033	0.73	57.525
				0.731	121.366	0.731	61.4147	0.731	57.925
				0.732	121.429	0.732	61.8075	0.732	58.325
				0.733	121.585	0.733	62.2189	0.733	58.75
				0.734	121.805	0.734	62.6116	0.734	59.15
				0.735	121.992	0.735	62.9856	0.735	59.55
				0.736	122.149	0.736	63.3597	0.736	59.95
				0.737	122.368	0.737	63.7524	0.737	60.35
				0.738	122.65	0.738	64.1451	0.738	60.75
				0.739	122.807	0.739	64.5191	0.739	61.175
				0.74	122.901	0.74	64.8932	0.74	61.575
				0.741	123.089	0.741	65.2859	0.741	61.975
				0.742	123.277	0.742	65.6412	0.742	62.375
				0.743	123.434	0.743	66.0152	0.743	62.775
				0.744	123.59	0.744	66.3706	0.744	63.175
				0.745	123.747	0.745	66.7259	0.745	63.6
				0.746	123.966	0.746	67.0625	0.746	64
				0.747	124.123	0.747	67.4365	0.747	64.4
				0.748	124.311	0.748	67.7545	0.748	64.8
				0.749	124.467	0.749	68.0724	0.749	65.2
				0.75	124.655	0.75	68.4277	0.75	65.6
				0.751	124.875	0.751	68.7643	0.751	66.025
				0.752	125.063	0.752	69.0822	0.752	66.425
				0.753	125.282	0.753	69.4002	0.753	66.825
				0.754	125.439	0.754	69.7368	0.754	67.225
				0.755	125.595	0.755	70.0734	0.755	67.625
				0.756	125.815	0.756	70.3913	0.756	68.025
				0.757	126.003	0.757	70.7279	0.757	68.45
				0.758	126.128	0.758	71.0646	0.758	68.875
				0.759	126.284	0.759	71.3825	0.759	69.275
				0.76	126.441	0.76	71.7004	0.76	69.675
				0.761	126.629	0.761	72.037	0.761	70.075
				0.762	126.786	0.762	72.3363	0.762	70.475
				0.763	126.974	0.763	72.6729	0.763	70.875
				0.764	127.162	0.764	72.9908	0.764	71.275
				0.765	127.381	0.765	73.29	0.765	71.7
				0.766	127.6	0.766	73.5705	0.766	72.1
				0.767	127.757	0.767	73.851	0.767	72.5
				0.768	127.914	0.768	74.1503	0.768	72.9
				0.769	128.164	0.769	74.4495	0.769	73.325
				0.77	128.383	0.77	74.7674	0.77	73.725
				0.771	128.509	0.771	75.0479	0.771	74.15
				0.772	128.665	0.772	75.3471	0.772	74.55
				0.773	128.947	0.773	75.5903	0.773	74.95
				0.774	129.229	0.774	75.8895	0.774	75.35
				0.775	129.417	0.775	76.17	0.775	75.775
				0.776	129.668	0.776	76.4505	0.776	76.175
				0.777	129.919	0.777	76.7123	0.777	76.575
				0.778	130.075	0.778	76.9929	0.778	76.975
				0.779	130.294	0.779	77.2921	0.779	77.375
				0.78	130.608	0.78	77.5352	0.78	77.775
				0.781	130.827	0.781	77.8344	0.781	78.2
				0.782	131.046	0.782	78.0962	0.782	78.625
				0.783	131.234	0.783	78.4141	0.783	79.025
				0.784	131.485	0.784	78.7134	0.784	79.45
				0.785	131.736	0.785	78.9752	0.785	79.85
				0.786	132.049	0.786	79.2183	0.786	80.25
				0.787	132.331	0.787	79.4988	0.787	80.65
				0.788	132.613	0.788	79.798	0.788	81.075
				0.789	132.863	0.789	80.0786	0.789	81.5
				0.79	133.083	0.79	80.3404	0.79	81.9
				0.791	133.333	0.791	80.6396	0.791	82.3
				0.792	133.584	0.792	80.9014	0.792	82.7
				0.793	133.803	0.793	81.1819	0.793	83.125
				0.794	134.085	0.794	81.4811	0.794	83.525
				0.795	134.399	0.795	81.7429	0.795	83.925
				0.796	134.618	0.796	81.9674	0.796	84.35
				0.797	134.837	0.797	82.2292	0.797	84.775
				0.798	135.056	0.798	82.5284	0.798	85.2
				0.799	135.338	0.799	82.8276	0.799	85.6
				0.8	135.558	0.8	83.0894	0.8	86
				0.801	135.84	0.801	83.3325	0.801	86.425
				0.802	136.09	0.802	83.6131	0.802	86.85
				0.803	136.341	0.803	83.8749	0.803	87.275
				0.804	136.685	0.804	84.1741	0.804	87.7
				0.805	136.905	0.805	84.3798	0.805	88.125
				0.806	137.155	0.806	84.679	0.806	88.525
				0.807	137.406	0.807	84.9596	0.807	88.95
				0.808	137.657	0.808	85.2588	0.808	89.375
				0.809	137.907	0.809	85.5393	0.809	89.8
				0.81	138.158	0.81	85.8198	0.81	90.225
				0.811	138.346	0.811	86.0816	0.811	90.65
				0.812	138.534	0.812	86.3808	0.812	91.075
				0.813	138.784	0.813	86.6801	0.813	91.5
				0.814	139.004	0.814	86.9232	0.814	91.925
				0.815	139.16	0.815	87.2224	0.815	92.35
				0.816	139.38	0.816	87.5403	0.816	92.8
				0.817	139.63	0.817	87.8021	0.817	93.225
				0.818	139.881	0.818	88.0827	0.818	93.65
				0.819	140.1	0.819	88.3632	0.819	94.075
				0.82	140.32	0.82	88.6437	0.82	94.525
				0.821	140.601	0.821	88.9055	0.821	94.95
				0.822	140.821	0.822	89.1299	0.822	95.4
				0.823	141.071	0.823	89.3543	0.823	95.825
				0.824	141.259	0.824	89.6349	0.824	96.25
				0.825	141.416	0.825	89.878	0.825	96.7
				0.826	141.667	0.826	90.1772	0.826	97.125
				0.827	141.886	0.827	90.439	0.827	97.55
				0.828	142.168	0.828	90.6821	0.828	98
				0.829	142.45	0.829	90.9065	0.829	98.425
				0.83	142.669	0.83	91.1684	0.83	98.875
				0.831	142.92	0.831	91.4489	0.831	99.3
				0.832	143.17	0.832	91.692	0.832	99.75
				0.833	143.39	0.833	91.9351	0.833	100.2
				0.834	143.578	0.834	92.1969	0.834	100.625
				0.835	143.797	0.835	92.4213	0.835	101.075
				0.836	144.11	0.836	92.6084	0.836	101.525
				0.837	144.455	0.837	92.8702	0.837	101.95
				0.838	144.674	0.838	93.132	0.838	102.4
				0.839	144.925	0.839	93.3938	0.839	102.85
				0.84	145.175	0.84	93.5808	0.84	103.275
				0.841	145.457	0.841	93.7491	0.841	103.725
				0.842	145.708	0.842	93.9735	0.842	104.175
				0.843	145.959	0.843	94.1792	0.843	104.6
				0.844	146.272	0.844	94.385	0.844	105.05
				0.845	146.585	0.845	94.572	0.845	105.5
				0.846	146.93	0.846	94.759	0.846	105.925
				0.847	147.337	0.847	95.0208	0.847	106.375
				0.848	147.713	0.848	95.2078	0.848	106.8
				0.849	148.026	0.849	95.3948	0.849	107.25
				0.85	148.402	0.85	95.6005	0.85	107.7
				0.851	148.778	0.851	95.7689	0.851	108.125
				0.852	149.217	0.852	95.9559	0.852	108.575
				0.853	149.561	0.853	96.1616	0.853	109.025
				0.854	149.875	0.854	96.3486	0.854	109.45
				0.855	150.219	0.855	96.5169	0.855	109.875
				0.856	150.564	0.856	96.7039	0.856	110.325
				0.857	150.971	0.857	96.8722	0.857	110.75
				0.858	151.347	0.858	97.0592	0.858	111.175
				0.859	151.66	0.859	97.2275	0.859	111.625
				0.86	152.068	0.86	97.3772	0.86	112.05
				0.861	152.475	0.861	97.5642	0.861	112.5
				0.862	152.82	0.862	97.7512	0.862	112.9
				0.863	153.258	0.863	97.9195	0.863	113.35
				0.864	153.697	0.864	98.0878	0.864	113.775
				0.865	154.073	0.865	98.1439	0.865	114.2
				0.866	154.574	0.866	98.2561	0.866	114.625
				0.867	155.075	0.867	98.4057	0.867	115.075
				0.868	155.576	0.868	98.5366	0.868	115.5
				0.869	156.046	0.869	98.6675	0.869	115.925
				0.87	156.516	0.87	98.7798	0.87	116.35
				0.871	157.143	0.871	98.8732	0.871	116.8
				0.872	157.801	0.872	98.9668	0.872	117.225
				0.873	158.427	0.873	99.079	0.873	117.675
				0.874	158.96	0.874	99.1538	0.874	118.1
				0.875	159.399	0.875	99.2473	0.875	118.55
				0.876	159.868	0.876	99.4156	0.876	118.975
				0.877	160.401	0.877	99.5278	0.877	119.4
				0.878	160.808	0.878	99.6587	0.878	119.85
				0.879	161.341	0.879	99.7335	0.879	120.275
				0.88	161.967	0.88	99.8457	0.88	120.7
				0.881	162.563	0.881	99.9579	0.881	121.15
				0.882	163.095	0.882	100.108	0.882	121.575
				0.883	163.722	0.883	100.238	0.883	122
				0.884	164.442	0.884	100.313	0.884	122.425
				0.885	165.006	0.885	100.425	0.885	122.875
				0.886	165.601	0.886	100.538	0.886	123.3
				0.887	166.353	0.887	100.631	0.887	123.75
				0.888	167.011	0.888	100.743	0.888	124.175
				0.889	167.794	0.889	100.856	0.889	124.625
				0.89	168.546	0.89	100.968	0.89	125.05
				0.891	169.11	0.891	101.08	0.891	125.5
				0.892	169.831	0.892	101.174	0.892	125.95
				0.893	170.551	0.893	101.248	0.893	126.4
				0.894	171.366	0.894	101.398	0.894	126.825
				0.895	172.149	0.895	101.529	0.895	127.275
				0.896	172.901	0.896	101.641	0.896	127.725
				0.897	173.496	0.897	101.735	0.897	128.15
				0.898	174.154	0.898	101.828	0.898	128.6
				0.899	174.906	0.899	101.94	0.899	129.05
				0.9	175.627	0.9	102.015	0.9	129.5
				0.901	176.253	0.901	102.071	0.901	129.95
				0.902	177.068	0.902	102.146	0.902	130.4
				0.903	177.914	0.903	102.221	0.903	130.875
				0.904	178.728	0.904	102.296	0.904	131.325
				0.905	179.574	0.905	102.389	0.905	131.775
				0.906	180.326	0.906	102.52	0.906	132.25
				0.907	181.078	0.907	102.632	0.907	132.7
				0.908	181.798	0.908	102.726	0.908	133.175
				0.909	182.675	0.909	102.819	0.909	133.65
				0.91	183.553	0.91	102.95	0.91	134.1
				0.911	184.367	0.911	103.1	0.911	134.575
				0.912	185.119	0.912	103.175	0.912	135.05
				0.913	185.965	0.913	103.287	0.913	135.525
				0.914	186.811	0.914	103.362	0.914	136.025
				0.915	187.594	0.915	103.418	0.915	136.5
				0.916	188.252	0.916	103.511	0.916	136.975
				0.917	188.91	0.917	103.567	0.917	137.5
				0.918	189.662	0.918	103.679	0.918	137.975
				0.919	190.633	0.919	103.792	0.919	138.475
				0.92	191.823	0.92	103.941	0.92	138.975
				0.921	192.575	0.921	104.035	0.921	139.475
				0.922	193.296	0.922	104.11	0.922	139.975
				0.923	194.048	0.923	104.222	0.923	140.475
				0.924	194.987	0.924	104.334	0.924	141
				0.925	195.896	0.925	104.502	0.925	141.525
				0.926	196.805	0.926	104.596	0.926	142.025
				0.927	197.932	0.927	104.745	0.927	142.525
				0.928	198.935	0.928	104.895	0.928	143.05
				0.929	199.718	0.929	105.007	0.929	143.55
				0.93	200.533	0.93	105.063	0.93	144.075
				0.931	201.441	0.931	105.176	0.931	144.6
				0.932	202.256	0.932	105.325	0.932	145.125
				0.933	203.07	0.933	105.475	0.933	145.675
				0.934	204.135	0.934	105.531	0.934	146.2
				0.935	205.201	0.935	105.643	0.935	146.725
				0.936	206.172	0.936	105.793	0.936	147.275
				0.937	207.049	0.937	105.924	0.937	147.825
				0.938	207.863	0.938	106.092	0.938	148.35
				0.939	208.772	0.939	106.242	0.939	148.9
				0.94	209.618	0.94	106.391	0.94	149.45
				0.941	210.338	0.941	106.541	0.941	150
				0.942	210.965	0.942	106.765	0.942	150.55
				0.943	211.811	0.943	106.915	0.943	151.1
				0.944	212.657	0.944	107.064	0.944	151.65
				0.945	213.471	0.945	107.214	0.945	152.2
				0.946	214.474	0.946	107.364	0.946	152.75
				0.947	215.414	0.947	107.569	0.947	153.3
				0.948	216.353	0.948	107.738	0.948	153.875
				0.949	217.419	0.949	107.906	0.949	154.425
				0.95	218.296	0.95	108.056	0.95	155
				0.951	219.142	0.951	108.243	0.951	155.575
				0.952	220.019	0.952	108.448	0.952	156.125
				0.953	220.739	0.953	108.617	0.953	156.7
				0.954	221.554	0.954	108.785	0.954	157.3
				0.955	222.4	0.955	108.972	0.955	157.875
				0.956	223.34	0.956	109.122	0.956	158.425
				0.957	224.499	0.957	109.309	0.957	159.025
				0.958	225.627	0.958	109.514	0.958	159.6
				0.959	226.566	0.959	109.757	0.959	160.175
				0.96	227.444	0.96	109.944	0.96	160.75
				0.961	228.289	0.961	110.15	0.961	161.325
				0.962	229.073	0.962	110.374	0.962	161.925
				0.963	229.793	0.963	110.599	0.963	162.5
				0.964	230.67	0.964	110.823	0.964	163.1
				0.965	231.548	0.965	111.01	0.965	163.675
				0.966	232.613	0.966	111.216	0.966	164.275
				0.967	233.553	0.967	111.478	0.967	164.85
				0.968	234.242	0.968	111.721	0.968	165.45
				0.969	235.056	0.969	111.927	0.969	166.05
				0.97	235.808	0.97	112.151	0.97	166.65
				0.971	236.466	0.971	112.376	0.971	167.225
				0.972	237.218	0.972	112.637	0.972	167.825
				0.973	238.189	0.973	112.918	0.973	168.425
				0.974	239.098	0.974	113.18	0.974	169.025
				0.975	240.226	0.975	113.46	0.975	169.65
				0.976	241.103	0.976	113.666	0.976	170.25
				0.977	241.635	0.977	113.928	0.977	170.85
				0.978	242.356	0.978	114.19	0.978	171.45
				0.979	243.421	0.979	114.433	0.979	172.05
				0.98	244.737	0.98	114.657	0.98	172.65
				0.981	245.708	0.981	114.863	0.981	173.275
				0.982	246.617	0.982	115.218	0.982	173.875
				0.983	247.368	0.983	115.461	0.983	174.5
				0.984	248.12	0.984	115.779	0.984	175.1
				0.985	248.778	0.985	116.097	0.985	175.725
				0.986	249.53	0.986	116.359	0.986	176.35
				0.987	250.439	0.987	116.621	0.987	176.975
				0.988	251.159	0.988	116.939	0.988	177.6
				0.989	251.786	0.989	117.331	0.989	178.225
				0.99	252.663	0.99	117.631	0.99	178.825
				0.991	253.634	0.991	117.892	0.991	179.45
				0.992	254.793	0.992	118.135	0.992	180.075
				0.993	255.858	0.993	118.453	0.993	180.7
				0.994	256.955	0.994	118.79	0.994	181.325
				0.995	257.926	0.995	119.108	0.995	181.95
				0.996	258.772	0.996	119.463	0.996	182.575
				0.997	259.305	0.997	119.744	0.997	183.2
				0.998	259.962	0.998	120.099	0.998	183.825
				0.999	261.247	0.999	120.436	0.999	184.45
				1	262.5	1	120.735	1	185.075
				1.001	263.596	1.001	121.034	1.001	185.7
				1.002	264.662	1.002	121.371	1.002	186.325
				1.003	265.695	1.003	121.689	1.003	186.95
				1.004	266.604	1.004	121.988	1.004	187.6
				1.005	267.45	1.005	122.343	1.005	188.225
				1.006	268.014	1.006	122.736	1.006	188.85
				1.007	268.734	1.007	123.129	1.007	189.475
				1.008	269.706	1.008	123.484	1.008	190.1
				1.009	270.677	1.009	123.895	1.009	190.725
				1.01	271.805	1.01	124.232	1.01	191.35
				1.011	272.87	1.011	124.587	1.011	191.975
				1.012	274.029	1.012	124.961	1.012	192.6
				1.013	275.157	1.013	125.373	1.013	193.25
				1.014	276.19	1.014	125.803	1.014	193.875
				1.015	277.381	1.015	126.289	1.015	194.5
				1.016	278.697	1.016	126.701	1.016	195.125
				1.017	279.887	1.017	127.037	1.017	195.75
				1.018	281.046	1.018	127.411	1.018	196.375
				1.019	282.268	1.019	127.767	1.019	197
				1.02	283.365	1.02	128.159	1.02	197.625
				1.021	284.524	1.021	128.627	1.021	198.25
				1.022	285.746	1.022	129.076	1.022	198.875
				1.023	286.967	1.023	129.45	1.023	199.5
				1.024	288.095	1.024	129.768	1.024	200.1
				1.025	289.286	1.025	130.104	1.025	200.725
				1.026	290.445	1.026	130.478	1.026	201.35
				1.027	291.51	1.027	130.89	1.027	201.975
				1.028	292.419	1.028	131.245	1.028	202.575
				1.029	293.609	1.029	131.731	1.029	203.2
				1.03	294.831	1.03	132.161	1.03	203.825
				1.031	296.178	1.031	132.61	1.031	204.425
				1.032	297.462	1.032	133.078	1.032	205.05
				1.033	298.81	1.033	133.545	1.033	205.65
				1.034	299.875	1.034	133.938	1.034	206.25
				1.035	301.128	1.035	134.462	1.035	206.85
				1.036	302.757	1.036	134.929	1.036	207.45
				1.037	304.135	1.037	135.359	1.037	208.075
				1.038	305.451	1.038	135.827	1.038	208.675
				1.039	306.83	1.039	136.238	1.039	209.3
				1.04	308.302	1.04	136.743	1.04	209.9
				1.041	309.868	1.041	137.192	1.041	210.5
				1.042	311.372	1.042	137.697	1.042	211.1
				1.043	312.751	1.043	138.146	1.043	211.7
				1.044	313.91	1.044	138.538	1.044	212.3
				1.045	315.163	1.045	139.025	1.045	212.9
				1.046	317.043	1.046	139.474	1.046	213.5
				1.047	318.609	1.047	139.922	1.047	214.1
				1.048	320.175	1.048	140.446	1.048	214.7
				1.049	321.742	1.049	141.063	1.049	215.3
				1.05	323.308	1.05	141.549	1.05	215.9
				1.051	324.875	1.051	141.98	1.051	216.5
				1.052	326.441	1.052	142.354	1.052	217.1
				1.053	328.321	1.053	142.877	1.053	217.7
				1.054	329.887	1.054	143.307	1.054	218.275
				1.055	331.14	1.055	143.756	1.055	218.875
				1.056	333.02	1.056	144.373	1.056	219.45
				1.057	334.9	1.057	144.934	1.057	220.05
				1.058	336.466	1.058	145.383	1.058	220.625
				1.059	338.659	1.059	145.963	1.059	221.2
				1.06	340.539	1.06	146.505	1.06	221.8
				1.061	342.419	1.061	147.01	1.061	222.375
				1.062	343.985	1.062	147.627	1.062	222.975
				1.063	345.551	1.063	148.282	1.063	223.55
				1.064	347.118	1.064	148.899	1.064	224.125
				1.065	349.311	1.065	149.423	1.065	224.7
				1.066	350.877	1.066	150.021	1.066	225.275
				1.067	352.757	1.067	150.526	1.067	225.85
				1.068	354.95	1.068	151.012	1.068	226.45
				1.069	356.516	1.069	151.592	1.069	227.025
				1.07	358.709	1.07	152.19	1.07	227.6
				1.071	360.589	1.071	152.751	1.071	228.15
				1.072	362.469	1.072	153.35	1.072	228.725
				1.073	364.662	1.073	153.93	1.073	229.3
				1.074	366.541	1.074	154.36	1.074	229.875
				1.075	368.734	1.075	154.809	1.075	230.45
				1.076	370.614	1.076	155.332	1.076	231
				1.077	372.807	1.077	156.005	1.077	231.575
				1.078	374.687	1.078	156.641	1.078	232.15
				1.079	376.566	1.079	157.258	1.079	232.7
				1.08	378.759	1.08	157.932	1.08	233.275
				1.081	380.952	1.081	158.642	1.081	233.825
				1.082	383.145	1.082	159.297	1.082	234.4
				1.083	385.025	1.083	159.727	1.083	234.95
				1.084	386.905	1.084	160.045	1.084	235.525
				1.085	388.471	1.085	160.55	1.085	236.1
				1.086	390.977	1.086	161.186	1.086	236.65
				1.087	392.857	1.087	161.803	1.087	237.2
				1.088	395.05	1.088	162.364	1.088	237.775
				1.089	397.556	1.089	162.981	1.089	238.325
				1.09	399.749	1.09	163.542	1.09	238.875
				1.091	401.629	1.091	164.066	1.091	239.425
				1.092	403.195	1.092	164.645	1.092	239.975
				1.093	405.388	1.093	165.244	1.093	240.525
				1.094	407.268	1.094	165.898	1.094	241.075
				1.095	409.461	1.095	166.572	1.095	241.625
				1.096	411.654	1.096	167.282	1.096	242.175
				1.097	414.16	1.097	167.974	1.097	242.725
				1.098	416.04	1.098	168.591	1.098	243.275
				1.099	418.546	1.099	169.134	1.099	243.8
				1.1	420.426	1.1	169.583	1.1	244.35
				1.101	422.619	1.101	170.087	1.101	244.9
				1.102	424.812	1.102	170.779	1.102	245.45
				1.103	427.005	1.103	171.527	1.103	245.975
				1.104	429.511	1.104	172.182	1.104	246.5
				1.105	431.391	1.105	172.724	1.105	247.05
				1.106	433.584	1.106	173.36	1.106	247.575
				1.107	436.09	1.107	174.052	1.107	248.125
				1.108	438.283	1.108	174.707	1.108	248.65
				1.109	440.789	1.109	175.38	1.109	249.2
				1.11	442.982	1.11	176.184	1.11	249.725
				1.111	445.175	1.111	176.951	1.111	250.25
				1.112	446.742	1.112	177.624	1.112	250.75
				1.113	449.248	1.113	178.166	1.113	251.25
				1.114	451.754	1.114	178.653	1.114	251.75
				1.115	454.261	1.115	179.195	1.115	252.5
				1.116	456.454	1.116	179.812	1.116	253
				1.117	458.02	1.117	180.448	1.117	253.5
				1.118	459.9	1.118	181.102	1.118	254
				1.119	461.779	1.119	181.701	1.119	254.5
				1.12	464.286	1.12	182.449	1.12	255
				1.121	466.792	1.121	183.216	1.121	255.5
				1.122	468.985	1.122	183.889	1.122	256
				1.123	470.551	1.123	184.506	1.123	256.5
				1.124	472.744	1.124	185.179	1.124	257.25
				1.125	474.937	1.125	185.853	1.125	257.75
				1.126	477.13	1.126	186.47	1.126	258.25
				1.127	479.637	1.127	186.993	1.127	258.75
				1.128	481.83	1.128	187.76	1.128	259.25
				1.129	484.023	1.129	188.508	1.129	259.75
				1.13	485.589	1.13	189.069	1.13	260.25
				1.131	488.095	1.131	189.63	1.131	260.75
				1.132	490.601	1.132	190.378	1.132	261.25
				1.133	493.108	1.133	191.126	1.133	261.75
				1.134	495.301	1.134	191.687	1.134	262.25
				1.135	497.494	1.135	192.435	1.135	262.75
				1.136	499.373	1.136	193.183	1.136	263.25
				1.137	501.88	1.137	194.118	1.137	263.75
				1.138	504.073	1.138	194.867	1.138	264.25
				1.139	506.266	1.139	195.428	1.139	264.75
				1.14	508.459	1.14	196.176	1.14	265.5
				1.141	510.652	1.141	196.737	1.141	266
				1.142	512.531	1.142	197.298	1.142	266.5
				1.143	514.411	1.143	197.859	1.143	267
				1.144	516.291	1.144	198.794	1.144	267.5
				1.145	518.17	1.145	199.355	1.145	268
				1.146	520.05	1.146	199.916	1.146	268.5
				1.147	522.243	1.147	200.664	1.147	269
				1.148	524.436	1.148	201.412	1.148	269.5
				1.149	526.942	1.149	201.973	1.149	270
				1.15	528.822	1.15	202.721	1.15	270.5
				1.151	530.702	1.151	203.282	1.151	271
				1.152	532.268	1.152	204.03	1.152	271.5
				1.153	534.148	1.153	204.404	1.153	272
				1.154	536.341	1.154	205.152	1.154	272.5
				1.155	537.907	1.155	205.9	1.155	273
				1.156	540.1	1.156	206.648	1.156	273.5
				1.157	541.98	1.157	207.583	1.157	274
				1.158	543.86	1.158	208.518	1.158	274.5
				1.159	545.739	1.159	209.266	1.159	275
				1.16	546.992	1.16	209.827	1.16	275.5
				1.161	548.872	1.161	210.576	1.161	276
				1.162	550.125	1.162	211.137	1.162	276.5
				1.163	552.005	1.163	211.511	1.163	276.75
				1.164	554.511	1.164	212.259	1.164	277.25
				1.165	556.704	1.165	213.007	1.165	277.75
				1.166	558.584	1.166	213.942	1.166	278.25
				1.167	560.777	1.167	214.69	1.167	278.75
				1.168	562.97	1.168	215.438	1.168	279.25
				1.169	564.85	1.169	216.186	1.169	279.75
				1.17	567.356	1.17	216.934	1.17	280.25
				1.171	569.236	1.171	217.495	1.171	280.75
				1.172	570.489	1.172	218.43	1.172	281.25
				1.173	572.368	1.173	219.178	1.173	281.75
				1.174	573.935	1.174	219.739	1.174	282.25
				1.175	576.441	1.175	220.487	1.175	282.75
				1.176	578.321	1.176	221.235	1.176	283.25
				1.177	580.201	1.177	221.983	1.177	283.75
				1.178	582.08	1.178	222.544	1.178	284
				1.179	583.647	1.179	223.292	1.179	284.5
				1.18	585.213	1.18	224.227	1.18	285
				1.181	586.153	1.181	224.975	1.181	285.5
				1.182	588.033	1.182	225.724	1.182	286
				1.183	589.599	1.183	226.285	1.183	286.5
				1.184	591.792	1.184	227.033	1.184	287
				1.185	593.672	1.185	227.968	1.185	287.5
				1.186	595.238	1.186	228.529	1.186	288
				1.187	597.118	1.187	228.903	1.187	288.5
				1.188	598.684	1.188	229.838	1.188	288.75
				1.189	599.937	1.189	230.399	1.189	289.25
				1.19	601.504	1.19	230.96	1.19	289.75
				1.191	602.757	1.191	231.708	1.191	290.25
				1.192	604.323	1.192	232.643	1.192	290.75
				1.193	606.203	1.193	233.391	1.193	291.25
				1.194	608.083	1.194	234.139	1.194	291.75
				1.195	610.276	1.195	234.7	1.195	292.25
				1.196	612.155	1.196	235.635	1.196	292.5
				1.197	613.722	1.197	236.57	1.197	293
				1.198	614.975	1.198	237.318	1.198	293.5
				1.199	616.228	1.199	237.879	1.199	294
				1.2	617.794	1.2	238.627	1.2	294.5
				1.201	619.361	1.201	239.562	1.201	295
				1.202	621.241	1.202	240.123	1.202	295.5
				1.203	622.18	1.203	240.684	1.203	296
				1.204	623.434	1.204	241.433	1.204	296.25
				1.205	625	1.205	242.368	1.205	296.75
				1.206	626.566	1.206	242.742	1.206	297.25
				1.207	627.82	1.207	243.49	1.207	297.75
				1.208	628.759	1.208	244.425	1.208	298.25
				1.209	629.699	1.209	245.173	1.209	298.75
				1.21	630.952	1.21	245.734	1.21	299.25
				1.211	632.206	1.211	246.295	1.211	299.5
				1.212	633.459	1.212	246.856	1.212	300
				1.213	634.085	1.213	247.604	1.213	300.5
				1.214	634.712	1.214	248.352	1.214	301
				1.215	635.652	1.215	249.1	1.215	301.5
				1.216	636.591	1.216	249.848	1.216	302
				1.217	637.845	1.217	250.596	1.217	302.25
				1.218	639.411	1.218	251.531	1.218	302.75
				1.219	641.291	1.219	252.279	1.219	303.25
				1.22	642.544	1.22	253.027	1.22	303.75
				1.221	643.797	1.221	253.775	1.221	304.25
				1.222	645.99	1.222	254.336	1.222	304.75
				1.223	647.87	1.223	255.084	1.223	305.25

## Sheet: Fig 2d
n-Co3S4@NF		r-Co3S4@NF		Pt/C/NF		RuO2/NF		NF
Log[j (mA cm-2)]	Potential (V vs RHE)	Log[j (mA cm-2)]	Potential (V vs RHE)	Log[j (mA cm-2)]	Potential (V vs RHE)	Log[j (mA cm-2)]	Potential (V vs RHE)	Log[j (mA cm-2)]	Potential (V vs RHE)
1.63788	0.204	1.95171	0.273	1.60228	0.461	1.64863	0.691	1.90889	0.788
1.65032	0.205	1.96394	0.274	1.60517	0.462	1.65262	0.692	1.91116	0.789
1.66209	0.206	1.97562	0.275	1.60839	0.463	1.65676	0.693	1.91328	0.79
1.67258	0.207	1.987	0.276	1.61088	0.464	1.66104	0.694	1.9154	0.791
1.68314	0.208	1.99838	0.277	1.61407	0.465	1.66492	0.695	1.91751	0.792
1.69437	0.209	2.00938	0.278	1.61723	0.466	1.66859	0.696	1.91973	0.793
1.70652	0.21	2.02011	0.279	1.62002	0.467	1.67223	0.697	1.92182	0.794
1.71747	0.211	2.03104	0.28	1.62314	0.468	1.67602	0.698	1.92389	0.795
1.72842	0.212	2.04217	0.281	1.62589	0.469	1.67977	0.699	1.92609	0.796
1.7405	0.213	2.0532	0.282	1.62897	0.47	1.68366	0.7	1.92827	0.797
1.7509	0.214	2.06378	0.283	1.63202	0.471	1.68734	0.701	1.93044	0.798
1.76079	0.215	2.07402	0.284	1.63506	0.472	1.69116	0.702	1.93247	0.799
1.7715	0.216	2.08428	0.285	1.63774	0.473	1.69495	0.703	1.9345	0.8
1.78295	0.217	2.09438	0.286	1.64073	0.474	1.69887	0.704	1.93664	0.801
1.79362	0.218	2.10417	0.287	1.6437	0.475	1.70243	0.705	1.93877	0.802
1.80283	0.219	2.11398	0.288	1.64633	0.476	1.70596	0.706	1.94089	0.803
1.81373	0.22	2.12373	0.289	1.64926	0.477	1.70962	0.707	1.943	0.804
1.82573	0.221	2.13326	0.29	1.6525	0.478	1.71309	0.708	1.9451	0.805
1.83586	0.222	2.14244	0.291	1.6554	0.479	1.71669	0.709	1.94707	0.806
1.8451	0.223	2.15164	0.292	1.65827	0.48	1.72042	0.71	1.94915	0.807
1.85542	0.224	2.16086	0.293	1.66144	0.481	1.72412	0.711	1.95122	0.808
1.86592	0.225	2.16962	0.294	1.66428	0.482	1.72763	0.712	1.95328	0.809
1.87557	0.226	2.17827	0.295	1.66741	0.483	1.73111	0.713	1.95533	0.81
1.885	0.227	2.18695	0.296	1.67052	0.484	1.73457	0.714	1.95737	0.811
1.8956	0.228	2.19533	0.297	1.6736	0.485	1.738	0.715	1.9594	0.812
1.90613	0.229	2.2038	0.298	1.67666	0.486	1.7414	0.716	1.96142	0.813
1.91622	0.23	2.21212	0.299	1.6794	0.487	1.74463	0.717	1.96343	0.814
1.92663	0.231	2.22021	0.3	1.68242	0.488	1.74798	0.718	1.96544	0.815
1.93768	0.232	2.2284	0.301	1.68572	0.489	1.7513	0.719	1.96755	0.816
1.94759	0.233			1.6887	0.49	1.7546	0.72	1.96953	0.817
1.95812	0.234			1.69166	0.491	1.75787	0.721	1.97151	0.818
1.96856	0.235			1.6946	0.492	1.76084	0.722	1.97347	0.819
1.97876	0.236			1.69781	0.493	1.76421	0.723	1.97555	0.82
1.9892	0.237			1.70099	0.494	1.76728	0.724	1.97749	0.821
				1.70416	0.495	1.77032	0.725	1.97955	0.822
				1.70758	0.496	1.77348	0.726	1.98148	0.823
				1.7107	0.497	1.77661	0.727	1.9834	0.824
				1.71379	0.498	1.77946	0.728	1.98543	0.825
				1.71686	0.499	1.78241	0.729	1.98733	0.826
				1.71991	0.5	1.78535	0.73	1.98923	0.827
				1.72294	0.501	1.78827	0.731	1.99123	0.828
				1.72595	0.502	1.79104	0.732	1.99311	0.829
				1.7292	0.503	1.79392	0.733	1.99509	0.83
				1.73244	0.504	1.79665	0.734	1.99695	0.831
				1.73565	0.505	1.79924	0.735	1.99891	0.832
				1.73883	0.506	1.80181	0.736	2.00087	0.833
				1.74199	0.507	1.8045	0.737	2.00271	0.834
				1.74513	0.508	1.80716	0.738	2.00464	0.835
				1.74825	0.509	1.80969	0.739	2.00657	0.836
				1.75134	0.51	1.8122	0.74	2.00839	0.837
				1.75467	0.511	1.81482	0.741	2.0103	0.838
				1.75772	0.512	1.81718	0.742	2.0122	0.839
				1.761	0.513	1.81964	0.743	2.014	0.84
				1.76426	0.514	1.82198	0.744	2.01588	0.841
				1.76749	0.515	1.82429	0.745	2.01776	0.842
				1.77069	0.516	1.82648	0.746	2.01953	0.843
				1.77412	0.517	1.8289	0.747	2.0214	0.844
				1.77728	0.518	1.83094	0.748	2.02325	0.845
				1.78042	0.519	1.83297	0.749	2.025	0.846
				1.78353	0.52	1.83523	0.75	2.02684	0.847
				1.78686	0.521	1.83736	0.751	2.02857	0.848
				1.79016	0.522	1.83937	0.752	2.0304	0.849
				1.79344	0.523	1.84136	0.753	2.03222	0.85
				1.79669	0.524	1.84346	0.754	2.03393	0.851
				1.79992	0.525	1.84555	0.755	2.03573	0.852
				1.80335	0.526	1.84752	0.756	2.03753	0.853
				1.80653	0.527	1.84959	0.757	2.03922	0.854
				1.80969	0.528	1.85165	0.758	2.0409	0.855
				1.81282	0.529	1.85359	0.759	2.04267	0.856
				1.81616	0.53	1.85552	0.76	2.04434	0.857
				1.81946	0.531	1.85756	0.761	2.04601	0.858
				1.82275	0.532	1.85936	0.762	2.04776	0.859
				1.82622	0.533	1.86137	0.763	2.04941	0.86
				1.82945	0.534	1.86327	0.764	2.05115	0.861
				1.83309	0.535	1.86504	0.765	2.05269	0.862
				1.83627	0.536	1.8667	0.766	2.05442	0.863
				1.83964	0.537	1.86836	0.767	2.05605	0.864
				1.84319	0.538	1.87011	0.768	2.05767	0.865
				1.8465	0.539	1.87186	0.769	2.05928	0.866
				1.84979	0.54	1.87371	0.77	2.06098	0.867
				1.85326	0.541	1.87534	0.771	2.06258	0.868
				1.8567	0.542	1.87707	0.772	2.06418	0.869
				1.86012	0.543	1.87847	0.773	2.06577	0.87
				1.86351	0.544	1.88018	0.774	2.06744	0.871
				1.86687	0.545			2.06902	0.872
				1.8704	0.546			2.07068	0.873
				1.87371	0.547			2.07225	0.874
								2.0739	0.875
								2.07546	0.876
								2.077	0.877
								2.07864	0.878
								2.08018	0.879
								2.08171	0.88
								2.08332	0.881
								2.08484	0.882
								2.08636	0.883
								2.08787	0.884
								2.08946	0.885
								2.09096	0.886
								2.09255	0.887
								2.09403	0.888
								2.09561	0.889
								2.09708	0.89
								2.09864	0.891
								2.1002	0.892
								2.10175	0.893
								2.1032	0.894
								2.10474	0.895
								2.10628	0.896
								2.10772	0.897
								2.10924	0.898
								2.11076	0.899
								2.11227	0.9
								2.11378	0.901
								2.11528	0.902
								2.11686	0.903
								2.11835	0.904
								2.11983	0.905
								2.1214	0.906
								2.12287	0.907
								2.12442	0.908
								2.12597	0.909
								2.12743	0.91
								2.12896	0.911
								2.13049	0.912

## Sheet: Fig 2e
n-Co3S4@NF		r-Co3S4@NF		Pt/C/NF		RuO2/NF		NF
Z' (Ohm)	-Z'' (Ohm)	Z' (Ohm)	-Z'' (Ohm)	Z' (Ohm)	-Z'' (Ohm)	Z' (Ohm)	-Z'' (Ohm)	Z' (Ohm)	-Z'' (Ohm)
0.82764	3.8342e-06	0.70332	0.00031344	2.1615	0.00244	0.69344	0.03257	0.62933	0.03169
0.82764	4.5486e-06	0.70335	0.00034798	2.1617	0.00279	0.69678	0.03653	0.63239	0.03586
0.82764	5.3961e-06	0.70339	0.00038632	2.162	0.00319	0.70053	0.04098	0.63586	0.04059
0.82764	6.4014e-06	0.70343	0.00042887	2.1623	0.00364	0.70474	0.04596	0.63978	0.04593
0.82764	7.5941e-06	0.70348	0.00047611	2.1626	0.00416	0.70945	0.05155	0.64422	0.05198
0.82764	9.0091e-06	0.70353	0.00052855	2.163	0.00476	0.71474	0.05782	0.64925	0.05883
0.82764	1.0688e-05	0.70359	0.00058676	2.1634	0.00544	0.72068	0.06486	0.65494	0.06658
0.82764	1.2679e-05	0.70365	0.00065137	2.1639	0.00621	0.72734	0.07274	0.66138	0.07535
0.82764	1.5041e-05	0.70372	0.00072307	2.1644	0.0071	0.7348	0.08159	0.66867	0.08527
0.82765	1.7844e-05	0.7038	0.00080266	2.1651	0.00811	0.74318	0.09151	0.67693	0.09649
0.82765	2.1168e-05	0.70389	0.00089099	2.1658	0.00927	0.75258	0.10264	0.68627	0.10919
0.82765	2.5112e-05	0.70399	0.00098902	2.1666	0.01059	0.76312	0.11512	0.69685	0.12355
0.82765	2.9791e-05	0.70409	0.0011	2.1676	0.0121	0.77494	0.12911	0.70882	0.13981
0.82765	3.5341e-05	0.70421	0.00122	2.1687	0.01383	0.78821	0.1448	0.72237	0.15819
0.82765	4.1926e-05	0.70435	0.00135	2.1699	0.0158	0.80308	0.1624	0.73772	0.17899
0.82765	4.9737e-05	0.70449	0.0015	2.1713	0.01806	0.81977	0.18213	0.75509	0.20251
0.82766	5.9004e-05	0.70466	0.00167	2.1729	0.02064	0.8385	0.20426	0.77476	0.22912
0.82766	6.9997e-05	0.70484	0.00185	2.1748	0.02358	0.8595	0.22907	0.79703	0.2592
0.82766	8.3038e-05	0.70504	0.00205	2.1769	0.02694	0.88306	0.25689	0.82225	0.29321
0.82767	9.8508e-05	0.70526	0.00228	2.1793	0.03079	0.90949	0.28807	0.85081	0.33167
0.82767	0.00011686	0.70551	0.00253	2.1821	0.03518	0.93914	0.32303	0.88315	0.37514
0.82768	0.00013863	0.70579	0.0028	2.1852	0.04019	0.9724	0.36222	0.91977	0.42426
0.82769	0.00016446	0.7061	0.00311	2.1888	0.04592	1.0097	0.40615	0.96125	0.47978
0.8277	0.0001951	0.70644	0.00345	2.1929	0.05247	1.0516	0.45539	1.0082	0.54249
0.82771	0.00023144	0.70681	0.00383	2.1976	0.05995	1.0985	0.51056	1.0615	0.61332
0.82772	0.00027455	0.70723	0.00425	2.203	0.0685	1.1512	0.5724	1.1217	0.6933
0.82773	0.0003257	0.7077	0.00471	2.2091	0.07826	1.2104	0.64167	1.1901	0.78357
0.82775	0.00038637	0.70822	0.00522	2.2162	0.08941	1.2767	0.71929	1.2675	0.88542
0.82777	0.00045833	0.70879	0.00579	2.2242	0.10215	1.3511	0.80622	1.3552	1.0003
0.82779	0.00054369	0.70943	0.00642	2.2334	0.1167	1.4346	0.90358	1.4546	1.1298
0.82782	0.00064495	0.71014	0.00711	2.2438	0.13332	1.5283	1.0126	1.5674	1.2757
0.82786	0.00076505	0.71092	0.00788	2.2558	0.15229	1.6334	1.1346	1.6952	1.4401
0.8279	0.0009075	0.71179	0.00874	2.2695	0.17396	1.7514	1.2712	1.8402	1.625
0.82795	0.00108	0.71276	0.00968	2.2852	0.1987	1.8838	1.424	2.0046	1.8329
0.828	0.00128	0.71384	0.01072	2.3031	0.22695	2.0323	1.5949	2.1912	2.0664
0.82807	0.00151	0.71503	0.01187	2.3236	0.25919	2.1991	1.7861	2.4029	2.3285
0.82815	0.0018	0.71636	0.01314	2.3471	0.296	2.3862	1.9997	2.6432	2.6224
0.82825	0.00213	0.71783	0.01453	2.3739	0.33799	2.5962	2.2383	2.9159	2.9513
0.82836	0.00253	0.71946	0.01608	2.4046	0.38591	2.832	2.5048	3.2257	3.3189
0.8285	0.003	0.72127	0.01777	2.4397	0.44056	3.0967	2.8023	3.5774	3.7291
0.82866	0.00355	0.72329	0.01964	2.4798	0.50289	3.3938	3.134	3.9769	4.1858
0.82886	0.00421	0.72552	0.02169	2.5258	0.57395	3.7273	3.5037	4.4307	4.6933
0.82909	0.005	0.72799	0.02395	2.5785	0.65492	4.1018	3.9155	4.9461	5.2557
0.82936	0.00592	0.73074	0.02642	2.6387	0.74717	4.5223	4.3737	5.5315	5.8769
0.82969	0.00702	0.73379	0.02912	2.7078	0.85222	4.9944	4.883	6.1962	6.5609
0.83009	0.00832	0.73717	0.03208	2.7869	0.97177	5.5246	5.4484	6.9506	7.3109
0.83056	0.00986	0.74091	0.03531	2.8776	1.1078	6.1198	6.0754	7.8062	8.1296
0.83113	0.01168	0.74506	0.03882	2.9816	1.2623	6.7883	6.7696	8.7756	9.0183
0.83181	0.01384	0.74966	0.04264	3.1008	1.4379	7.5387	7.5371	9.8725	9.9773
0.83263	0.01639	0.75475	0.04678	3.2377	1.6371	8.3813	8.3838	11.111	11.005
0.83363	0.01939	0.76038	0.05126	3.3948	1.8629	9.3271	9.3162	12.508	12.096
0.83483	0.02294	0.76661	0.05608	3.5753	2.1186	10.388	10.34	14.076	13.244
0.8363	0.02713	0.77349	0.06126	3.7828	2.4076	11.579	11.462	15.833	14.438
0.83809	0.03206	0.78108	0.06679	4.0213	2.7339	12.914	12.687	17.791	15.663
0.84028	0.03785	0.78945	0.07269	4.2956	3.1015	14.411	14.021	19.962	16.901
0.84297	0.04464	0.79866	0.07894	4.6114	3.5149	16.086	15.466	22.354	18.129
0.8463	0.05259	0.80877	0.08553	4.975	3.9784	17.961	17.026	24.971	19.318
0.85041	0.06186	0.81986	0.09243	5.3937	4.4966	20.055	18.7	27.809	20.439
0.85553	0.07262	0.832	0.0996	5.8762	5.0741	22.392	20.487	30.86	21.459
0.8619	0.08505	0.84524	0.10699	6.432	5.7149	24.993	22.381	34.105	22.344
0.86987	0.09932	0.85963	0.11456	7.0721	6.4228	27.882	24.373	37.516	23.065
0.87983	0.11555	0.87524	0.12221	7.809	7.2004	31.083	26.45	41.06	23.592
0.89229	0.13381	0.89209	0.12985	8.6565	8.049	34.616	28.593	44.694	23.906
0.90782	0.15407	0.91021	0.13739	9.6295	8.9681	38.502	30.779	48.372	23.993
0.92709	0.17612	0.92959	0.14471	10.744	9.9543	42.755	32.977	52.043	23.85
0.9508	0.19955	0.95021	0.15168	12.018	11.001	47.386	35.152	55.66	23.482
0.9796	0.22365	0.97202	0.15816	13.466	12.099	52.398	37.264	59.175	22.905
1.014	0.24741	0.99494	0.16402	15.107	13.231	57.786	39.268	62.548	22.142
1.0543	0.26948	1.0189	0.16914	16.952	14.379	63.534	41.115	65.748	21.22
1.1001	0.28833	1.0437	0.17339	19.012	15.515	69.617	42.758	68.748	20.172
1.1507	0.30239	1.0692	0.17665	21.291	16.61	75.996	44.149	71.533	19.032
1.2045	0.31032	1.0952	0.17886	23.787	17.63	82.622	45.247	74.095	17.831
1.2598	0.31131	1.1215	0.17994	26.487	18.536	89.436	46.014	76.432	16.598
1.3143	0.30527	1.1479	0.17987	29.368	19.292	96.369	46.427	78.55	15.361
1.3659	0.29281	1.1743	0.17865	32.398	19.865	103.35	46.47	80.457	14.142
1.4132	0.27514	1.2002	0.17631	35.535	20.227	110.3	46.142	82.167	12.958
1.4551	0.25381	1.2256	0.17292	38.729	20.36	117.15	45.455	83.692	11.823
1.4911	0.23038	1.2503	0.16856	41.927	20.258	123.82	44.431	85.048	10.747
1.5214	0.20626	1.2742	0.16335	45.075	19.925	130.26	43.104	86.251	9.7361
1.5465	0.18256	1.2969	0.1574	48.121	19.379	136.42	41.516	87.315	8.7943
1.5669	0.16007	1.3186	0.15085	51.025	18.645	142.25	39.711	88.255	7.9228
1.5834	0.13928	1.3391	0.14383	53.75	17.756	147.72	37.739	89.085	7.1211
1.5967	0.12045	1.3583	0.13648	56.273	16.749	152.82	35.648	89.817	6.3875
1.6073	0.10365	1.3763	0.12893	58.581	15.662	157.54	33.484	90.461	5.7192
1.6158	0.08885	1.393	0.12127	60.67	14.529	161.88	31.287	91.028	5.1127
1.6226	0.07592	1.4084	0.11363	62.543	13.382	165.85	29.096	91.528	4.5642
1.628	0.06471	1.4227	0.10608	64.209	12.246	169.46	26.941	91.968	4.0695
1.6324	0.05504	1.4358	0.09871	65.682	11.143	172.74	24.847	92.355	3.6245
1.6359	0.04674	1.4478	0.09157	66.978	10.089	175.7	22.834	92.696	3.2251
1.6388	0.03964	1.4588	0.08471	68.113	9.0939	178.36	20.916	92.996	2.8673
1.6411	0.03359	1.4688	0.07816	69.103	8.1658	180.76	19.104	93.261	2.5473
1.643	0.02843	1.4779	0.07196	69.966	7.3078	182.91	17.403	93.494	2.2616
1.6445	0.02405	1.4861	0.0661	70.717	6.521	184.83	15.817	93.699	2.0067
1.6458	0.02033	1.4936	0.06061	71.369	5.804	186.55	14.345	93.88	1.7797
1.6468	0.01718	1.5004	0.05547	71.935	5.1546	188.09	12.986	94.039	1.5777
1.6477	0.01451	1.5066	0.05069	72.427	4.569	189.46	11.736	94.18	1.398
1.6484	0.01225	1.5121	0.04626	72.853	4.0432	190.68	10.591	94.304	1.2384
1.649	0.01034	1.5172	0.04216	73.224	3.5728	191.77	9.5448	94.413	1.0967
1.6495	0.00873	1.5217	0.03838	73.545	3.1531	192.74	8.5918	94.51	0.9709
1.6499	0.00736	1.5258	0.0349	73.825	2.7798	193.61	7.7258	94.595	0.85935
1.6503	0.00621	1.5295	0.03171	74.068	2.4483	194.38	6.9405	94.67	0.76045

## Sheet: Fig 2f
0-24 h stability test		24-48 h stability test		48-72 h stability test		72-96 h stability test		96-120 h stability test		120-144 h stability test		144-168 h stability test		168-192 h stability test		192-216 h stability test		216-240 h stability test
Time (h)	Current density (mA cm-2)	Time (h)	Current density (mA cm-2)	Time (h)	Current density (mA cm-2)	Time (h)	Current density (mA cm-2)	Time (h)	Current density (mA cm-2)	Time (h)	Current density (mA cm-2)	Time (h)	Current density (mA cm-2)	Time (h)	Current density (mA cm-2)	Time (h)	Current density (mA cm-2)	Time (h)	Current density (mA cm-2)
0.000555556	279.855	24.0006	288.783	48.0006	291.946	72.0006	273.5	96.0006	251.8	120.001	256.4	144.001	253.5	168.001	213.449	192.001	210.844	216.001	210
0.000666667	276.042	24.0007	285.714	48.0007	290.179	72.0007	272.1	96.0007	249.4	120.001	255.3	144.001	251.2	168.001	211.031	192.001	208.24	216.001	206.5
0.000777778	273.065	24.0008	283.203	48.0008	288.69	72.0008	270.8	96.0008	247.7	120.001	253.6	144.001	249.4	168.001	209.17	192.001	206.194	216.001	203.7
0.000888889	270.461	24.0009	281.25	48.0009	287.388	72.0009	270	96.0009	246.4	120.001	252.6	144.001	247.8	168.001	207.589	192.001	204.613	216.001	201
0.001	268.508	24.001	279.576	48.001	286.272	72.001	269	96.001	245.1	120.001	251.7	144.001	246.5	168.001	206.659	192.001	203.125	216.001	198.9
0.00111	266.834	24.0011	278.088	48.0011	285.342	72.0011	268.6	96.0011	243.9	120.001	251.3	144.001	245.3	168.001	205.543	192.001	202.102	216.001	197.2
0.00122	265.346	24.0012	276.786	48.0012	284.598	72.0012	267.8	96.0012	242.8	120.001	250.5	144.001	244.3	168.001	204.706	192.001	200.893	216.001	195.3
0.00133	263.951	24.0013	275.763	48.0013	283.761	72.0013	267.4	96.0013	241.7	120.001	249.7	144.001	243.4	168.001	203.869	192.001	200.056	216.001	193.6
0.00144	262.835	24.0014	274.74	48.0014	283.11	72.0014	266.9	96.0014	240.9	120.001	249.2	144.001	242.6	168.001	203.497	192.001	199.033	216.001	192.1
0.00156	261.905	24.0016	273.903	48.0016	282.552	72.0016	266.5	96.0016	240.3	120.002	248.9	144.002	241.9	168.002	202.753	192.002	198.382	216.002	190.6
0.00167	260.882	24.0017	273.158	48.0017	281.994	72.0017	266.3	96.0017	239.7	120.002	248.7	144.002	241.3	168.002	202.288	192.002	197.452	216.002	189.6
0.00178	260.045	24.0018	272.414	48.0018	281.529	72.0018	265.8	96.0018	239.1	120.002	247.9	144.002	240.8	168.002	201.73	192.002	196.987	216.002	188.4
0.00189	259.394	24.0019	271.763	48.0019	280.971	72.0019	265.7	96.0019	238.3	120.002	247.7	144.002	240.4	168.002	201.544	192.002	196.336	216.002	187.2
0.002	258.65	24.002	271.112	48.002	280.599	72.002	265.2	96.002	237.6	120.002	247.3	144.002	240	168.002	201.079	192.002	195.871	216.002	186.2
0.00211	257.999	24.0021	270.461	48.0021	280.134	72.0021	265.2	96.0021	237.2	120.002	247.4	144.002	239.6	168.002	200.8	192.002	195.406	216.002	185
0.00222	257.44	24.0022	269.903	48.0022	279.762	72.0022	264.8	96.0022	236.9	120.002	246.6	144.002	239.2	168.002	200.428	192.002	195.033	216.002	184.2
0.00233	256.975	24.0023	269.438	48.0023	279.39	72.0023	264.7	96.0023	236.7	120.002	246.5	144.002	238.9	168.002	200.335	192.002	194.754	216.002	183.6
0.00244	256.417	24.0024	268.973	48.0024	279.018	72.0024	264.5	96.0024	236.4	120.002	246.2	144.002	238.5	168.002	199.87	192.002	194.289	216.002	182.7
0.00256	255.859	24.0026	268.508	48.0026	278.646	72.0026	264.3	96.0026	235.9	120.003	246.4	144.003	238.2	168.003	199.684	192.003	194.103	216.003	181.9
0.00267	255.487	24.0027	268.136	48.0027	278.367	72.0027	264.2	96.0027	235.3	120.003	245.7	144.003	237.8	168.003	199.405	192.003	193.545	216.003	181.1
0.00278	255.022	24.0028	267.671	48.0028	277.995	72.0028	263.8	96.0028	234.9	120.003	245.5	144.003	237.5	168.003	199.312	192.003	193.173	216.003	180.2
0.00289	254.557	24.0029	267.299	48.0029	277.716	72.0029	263.9	96.0029	234.7	120.003	245.3	144.003	237.1	168.003	199.033	192.003	192.708	216.003	179.8
0.003	254.278	24.003	266.927	48.003	277.437	72.003	263.5	96.003	234.5	120.003	245.4	144.003	236.8	168.003	198.847	192.003	192.429	216.003	179.3
0.00311	253.906	24.0031	266.555	48.0031	277.158	72.0031	263.6	96.0031	234.2	120.003	245.1	144.003	236.4	168.003	198.568	192.003	191.964	216.003	178.5
0.00322	253.534	24.0032	266.183	48.0032	276.972	72.0032	263.3	96.0032	233.7	120.003	244.7	144.003	236.1	168.003	198.568	192.003	191.778	216.003	178
0.00333	253.162	24.0033	265.904	48.0033	276.693	72.0033	263.3	96.0033	233.2	120.003	244.6	144.003	235.7	168.003	198.289	192.003	191.499	216.003	177.4
0.00344	252.976	24.0034	265.625	48.0034	276.507	72.0034	263.1	96.0034	233	120.003	244.6	144.003	235.4	168.003	198.196	192.003	191.313	216.003	176.7
0.00356	252.604	24.0036	265.346	48.0036	276.321	72.0036	263.1	96.0036	233	120.004	244.7	144.004	235.1	168.004	198.01	192.004	191.127	216.004	176.5
0.00367	252.232	24.0037	265.067	48.0037	276.135	72.0037	263.1	96.0037	232.9	120.004	244.1	144.004	234.8	168.004	198.01	192.004	190.848	216.004	176.1
0.00378	252.046	24.0038	264.788	48.0038	275.949	72.0038	262.8	96.0038	232.7	120.004	244.1	144.004	234.6	168.004	197.731	192.004	190.755	216.004	175.4
0.00389	251.86	24.0039	264.416	48.0039	275.763	72.0039	262.9	96.0039	232.4	120.004	243.9	144.004	234.4	168.004	197.638	192.004	190.476	216.004	175
0.004	251.488	24.004	264.137	48.004	275.67	72.004	262.5	96.004	232	120.004	244.2	144.004	234.2	168.004	197.452	192.004	190.569	216.004	174.4
0.00411	251.209	24.0041	263.765	48.0041	275.484	72.0041	262.6	96.0041	231.7	120.004	243.6	144.004	234	168.004	197.545	192.004	190.104	216.004	174
0.00422	251.023	24.0042	263.579	48.0042	275.205	72.0042	262.4	96.0042	231.6	120.004	243.6	144.004	233.9	168.004	197.173	192.004	190.569	216.004	173.9
0.00433	250.837	24.0043	263.393	48.0043	275.112	72.0043	262.4	96.0043	231.6	120.004	243.4	144.004	233.8	168.004	197.173	192.004	189.918	216.004	173.4
0.00444	250.558	24.0044	263.114	48.0044	274.926	72.0044	262.2	96.0044	231.4	120.004	243.7	144.004	233.7	168.004	196.987	192.004	189.732	216.004	173
0.00456	250.372	24.0046	262.928	48.0046	274.74	72.0046	262.1	96.0046	231	120.005	243.2	144.005	233.5	168.005	197.08	192.005	189.546	216.005	172.6
0.00467	250.186	24.0047	262.649	48.0047	274.554	72.0047	262.2	96.0047	230.6	120.005	243.1	144.005	233.4	168.005	196.801	192.005	189.453	216.005	172.1
0.00478	249.907	24.0048	262.463	48.0048	274.368	72.0048	262	96.0048	230.5	120.005	242.9	144.005	233.3	168.005	196.801	192.005	189.36	216.005	171.8
0.00489	249.721	24.0049	262.277	48.0049	274.275	72.0049	262.1	96.0049	230.5	120.005	243.2	144.005	233.1	168.005	196.522	192.005	188.988	216.005	171.8
0.005	249.628	24.005	261.998	48.005	274.089	72.005	261.8	96.005	230.5	120.005	242.9	144.005	233	168.005	196.708	192.005	188.802	216.005	171.3
0.00511	249.349	24.0051	261.812	48.0051	273.996	72.0051	261.9	96.0051	230.4	120.005	242.7	144.005	232.9	168.005	196.429	192.005	188.709	216.005	170.9
0.00522	249.163	24.0052	261.626	48.0052	273.81	72.0052	261.6	96.0052	230.2	120.005	242.6	144.005	232.7	168.005	196.429	192.005	188.523	216.005	170.6
0.00533	248.977	24.0053	261.533	48.0053	273.717	72.0053	261.7	96.0053	229.9	120.005	242.8	144.005	232.5	168.005	196.243	192.005	188.43	216.005	170.2
0.00544	248.884	24.0054	261.347	48.0054	273.624	72.0054	261.6	96.0054	229.6	120.005	242.6	144.005	232.3	168.005	196.336	192.005	188.151	216.005	170
0.00556	248.698	24.0056	261.254	48.0056	273.531	72.0056	261.5	96.0056	229.5	120.006	242.2	144.006	232.1	168.006	196.15	192.006	188.058	216.006	170
0.00567	248.512	24.0057	261.068	48.0057	273.438	72.0057	261.6	96.0057	229.5	120.006	242.2	144.006	231.9	168.006	196.057	192.006	187.5	216.006	169.6
0.00578	248.326	24.0058	260.789	48.0058	273.344	72.0058	261.4	96.0058	229.4	120.006	242.3	144.006	231.7	168.006	195.964	192.006	187.128	216.006	169.3
0.00589	248.233	24.0059	260.603	48.0059	273.251	72.0059	261.5	96.0059	229.2	120.006	242.3	144.006	231.5	168.006	195.964	192.006	187.128	216.006	169
0.006	247.954	24.006	260.417	48.006	273.158	72.006	261.2	96.006	228.8	120.006	241.8	144.006	231.3	168.006	195.964	192.006	187.314	216.006	168.6
0.00611	247.861	24.0061	260.231	48.0061	273.065	72.0061	261.4	96.0061	228.6	120.006	241.9	144.006	231.1	168.006	195.778	192.006	186.942	216.006	168.5
0.00622	247.768	24.0062	260.138	48.0062	272.879	72.0062	261.1	96.0062	228.5	120.006	241.9	144.006	230.9	168.006	195.685	192.006	186.756	216.006	168.4
0.00633	247.675	24.0063	259.952	48.0063	272.786	72.0063	261.2	96.0063	228.6	120.006	242.1	144.006	230.7	168.006	195.685	192.006	186.849	216.006	168.1
0.00644	247.489	24.0064	259.859	48.0064	272.6	72.0064	261	96.0064	228.6	120.006	241.5	144.006	230.6	168.006	195.685	192.006	186.663	216.006	167.8
0.00656	247.396	24.0066	259.673	48.0066	272.414	72.0066	261	96.0066	228.6	120.007	241.6	144.007	230.5	168.007	195.499	192.007	186.57	216.007	167.6
0.00667	247.303	24.0067	259.58	48.0067	272.228	72.0067	261	96.0067	228.4	120.007	241.5	144.007	230.4	168.007	195.499	192.007	186.198	216.007	167.2
0.00678	247.024	24.0068	259.394	48.0068	272.042	72.0068	260.9	96.0068	228.1	120.007	241.8	144.007	230.2	168.007	195.406	192.007	186.198	216.007	167
0.00689	246.931	24.0069	259.301	48.0069	271.856	72.0069	260.9	96.0069	227.9	120.007	241.3	144.007	230.1	168.007	195.499	192.007	186.291	216.007	167.1
0.007	246.838	24.007	259.208	48.007	271.67	72.007	260.7	96.007	227.7	120.007	241.3	144.007	230	168.007	195.312	192.007	185.919	216.007	166.8
0.00711	246.745	24.0071	259.115	48.0071	271.484	72.0071	260.9	96.0071	227.7	120.007	241.2	144.007	229.9	168.007	195.312	192.007	186.012	216.007	166.5
0.00722	246.652	24.0072	259.022	48.0072	271.484	72.0072	260.6	96.0072	227.7	120.007	241.6	144.007	229.9	168.007	195.126	192.007	185.826	216.007	166.3
0.00733	246.652	24.0073	258.836	48.0073	271.391	72.0073	260.8	96.0073	227.6	120.007	241	144.007	229.8	168.007	195.312	192.007	185.919	216.007	166
0.00744	246.466	24.0074	258.743	48.0074	271.391	72.0074	260.5	96.0074	227.5	120.007	241.1	144.007	229.7	168.007	195.126	192.007	185.454	216.007	165.8
0.00756	246.28	24.0076	258.557	48.0076	271.298	72.0076	260.6	96.0076	227.2	120.008	240.9	144.008	229.6	168.008	195.033	192.008	185.547	216.008	165.8
0.00767	246.187	24.0077	258.371	48.0077	271.205	72.0077	260.4	96.0077	227	120.008	241.3	144.008	229.5	168.008	194.94	192.008	185.454	216.008	165.7
0.00778	246.094	24.0078	258.278	48.0078	271.112	72.0078	260.5	96.0078	226.8	120.008	240.8	144.008	229.5	168.008	195.033	192.008	185.268	216.008	165.4
0.00789	246.001	24.0079	258.092	48.0079	271.019	72.0079	260.4	96.0079	226.7	120.008	240.8	144.008	229.4	168.008	194.94	192.008	185.175	216.008	165.2
0.008	245.815	24.008	257.999	48.008	270.926	72.008	260.3	96.008	226.7	120.008	240.7	144.008	229.3	168.008	194.847	192.008	184.989	216.008	165
0.00811	245.815	24.0081	257.906	48.0081	270.833	72.0081	260.4	96.0081	226.8	120.008	241.1	144.008	229.3	168.008	194.754	192.008	184.989	216.008	164.7
0.00822	245.722	24.0082	257.719	48.0082	270.74	72.0082	260.2	96.0082	226.8	120.008	240.6	144.008	229.2	168.008	194.754	192.008	184.896	216.008	164.6
0.00833	245.536	24.0083	257.533	48.0083	270.74	72.0083	260.4	96.0083	226.8	120.008	240.5	144.008	229.1	168.008	194.847	192.008	184.803	216.008	164.7
0.00844	245.35	24.0084	257.533	48.0084	270.647	72.0084	260.1	96.0084	226.7	120.008	240.4	144.008	229.1	168.008	194.661	192.008	184.71	216.008	164.4
0.00856	245.443	24.0086	257.44	48.0086	270.647	72.0086	260.3	96.0086	226.6	120.009	240.8	144.009	229	168.009	194.661	192.009	184.71	216.009	164.2
0.00867	245.35	24.0087	257.347	48.0087	270.554	72.0087	260	96.0087	226.4	120.009	240.4	144.009	228.9	168.009	194.568	192.009	184.524	216.009	164.1
0.00878	245.164	24.0088	257.254	48.0088	270.554	72.0088	260.2	96.0088	226.2	120.009	240.3	144.009	228.8	168.009	194.661	192.009	184.338	216.009	163.8
0.00889	245.164	24.0089	257.254	48.0089	270.461	72.0089	259.9	96.0089	226	120.009	240.2	144.009	228.7	168.009	194.475	192.009	184.338	216.009	163.6
0.009	244.978	24.009	257.161	48.009	270.368	72.009	260	96.009	225.9	120.009	240.6	144.009	228.6	168.009	194.475	192.009	184.338	216.009	163.7
0.00911	244.792	24.0091	256.975	48.0091	270.275	72.0091	260	96.0091	225.9	120.009	240.2	144.009	228.5	168.009	194.382	192.009	184.338	216.009	163.6
0.00922	244.792	24.0092	256.882	48.0092	270.089	72.0092	259.9	96.0092	225.9	120.009	240.1	144.009	228.4	168.009	194.568	192.009	184.059	216.009	163.3
0.00933	244.792	24.0093	256.696	48.0093	269.996	72.0093	259.9	96.0093	225.9	120.009	240	144.009	228.3	168.009	194.382	192.009	183.78	216.009	163.2
0.00944	244.699	24.0094	256.603	48.0094	269.81	72.0094	259.8	96.0094	225.8	120.009	240.3	144.009	228.2	168.009	194.382	192.009	183.966	216.009	163.1
0.00956	244.513	24.0096	256.51	48.0096	269.624	72.0096	259.9	96.0096	225.7	120.01	240.1	144.01	228.1	168.01	194.196	192.01	183.873	216.01	162.8
0.00967	244.513	24.0097	256.417	48.0097	269.531	72.0097	259.6	96.0097	225.5	120.01	239.9	144.01	228.1	168.01	194.289	192.01	183.78	216.01	162.7
0.00978	244.513	24.0098	256.324	48.0098	269.438	72.0098	259.8	96.0098	225.3	120.01	239.8	144.01	228	168.01	194.289	192.01	183.687	216.01	162.8
0.00989	244.327	24.0099	256.231	48.0099	269.438	72.0099	259.5	96.0099	225.1	120.01	240.1	144.01	227.8	168.01	194.196	192.01	183.594	216.01	162.7
0.01	244.234	24.01	256.138	48.01	269.345	72.01	259.7	96.01	225.1	120.01	239.9	144.01	227.8	168.01	194.103	192.01	183.594	216.01	162.4
0.01011	244.234	24.0101	256.045	48.0101	269.345	72.0101	259.5	96.0101	225.1	120.01	239.6	144.01	227.7	168.01	194.103	192.01	183.501	216.01	162.3
0.01022	244.141	24.0102	255.952	48.0102	269.252	72.0102	259.6	96.0102	225.2	120.01	239.6	144.01	227.6	168.01	194.196	192.01	183.315	216.01	162.1
0.01033	244.048	24.0103	255.859	48.0103	269.252	72.0103	259.5	96.0103	225.2	120.01	239.8	144.01	227.6	168.01	194.01	192.01	183.315	216.01	161.9
0.01044	244.048	24.0104	255.859	48.0104	269.159	72.0104	259.5	96.0104	225.2	120.01	239.7	144.01	227.5	168.01	194.01	192.01	183.315	216.01	161.8
0.01056	243.955	24.0106	255.766	48.0106	269.252	72.0106	259.5	96.0106	225.2	120.011	239.5	144.011	227.4	168.011	193.917	192.011	183.315	216.011	161.9
0.01067	243.769	24.0107	255.766	48.0107	269.252	72.0107	259.4	96.0107	225	120.011	239.5	144.011	227.3	168.011	194.103	192.011	183.036	216.011	161.8
0.01078	243.676	24.0108	255.766	48.0108	269.252	72.0108	259.5	96.0108	224.8	120.011	239.7	144.011	227.3	168.011	193.917	192.011	183.129	216.011	161.6
0.01089	243.676	24.0109	255.673	48.0109	269.159	72.0109	259.3	96.0109	224.7	120.011	239.6	144.011	227.2	168.011	193.917	192.011	183.129	216.011	161.5
0.011	243.676	24.011	255.487	48.011	269.066	72.011	259.5	96.011	224.6	120.011	239.3	144.011	227.1	168.011	193.824	192.011	182.757	216.011	161.4
0.01111	243.49	24.0111	255.394	48.0111	268.88	72.0111	259.2	96.0111	224.5	120.011	239.3	144.011	227.1	168.011	193.917	192.011	182.85	216.011	161.1
0.01122	243.49	24.0112	255.301	48.0112	268.601	72.0112	259.4	96.0112	224.5	120.011	239.5	144.011	227	168.011	193.917	192.011	183.036	216.011	161
0.01133	243.49	24.0113	255.208	48.0113	268.508	72.0113	259.2	96.0113	224.5	120.011	239.4	144.011	227	168.011	193.824	192.011	182.571	216.011	161.2
0.01144	243.397	24.0114	255.115	48.0114	268.415	72.0114	259.3	96.0114	224.5	120.011	239.1	144.011	226.9	168.011	193.731	192.011	182.571	216.011	161.1
0.01156	243.304	24.0116	255.115	48.0116	268.322	72.0116	259.1	96.0116	224.4	120.012	239.1	144.012	226.9	168.012	193.731	192.012	182.85	216.012	160.8
0.01167	243.304	24.0117	255.115	48.0117	268.322	72.0117	259.2	96.0117	224.3	120.012	239.3	144.012	226.8	168.012	193.917	192.012	182.571	216.012	160.7
0.01178	243.304	24.0118	254.929	48.0118	268.322	72.0118	259.1	96.0118	224.2	120.012	239.3	144.012	226.7	168.012	193.638	192.012	182.385	216.012	160.6
0.01189	243.118	24.0119	254.836	48.0119	268.322	72.0119	259.1	96.0119	224	120.012	238.9	144.012	226.7	168.012	193.731	192.012	182.385	216.012	160.4
0.012	243.118	24.012	254.836	48.012	268.229	72.012	259.1	96.012	223.8	120.012	239	144.012	226.6	168.012	193.545	192.012	182.478	216.012	160.3
0.01211	243.118	24.0121	254.743	48.0121	268.229	72.0121	259	96.0121	223.7	120.012	239.1	144.012	226.5	168.012	193.731	192.012	182.478	216.012	160.4
0.01222	242.932	24.0122	254.743	48.0122	268.229	72.0122	259.1	96.0122	223.7	120.012	239.1	144.012	226.5	168.012	193.638	192.012	182.106	216.012	160.4
0.01233	242.839	24.0123	254.65	48.0123	268.229	72.0123	258.9	96.0123	223.8	120.012	238.8	144.012	226.4	168.012	193.638	192.012	182.199	216.012	160.1
0.01244	242.932	24.0124	254.65	48.0124	268.229	72.0124	259	96.0124	223.8	120.012	238.8	144.012	226.3	168.012	193.545	192.012	182.385	216.012	160
0.01256	242.839	24.0126	254.557	48.0126	268.229	72.0126	258.8	96.0126	223.9	120.013	239	144.013	226.3	168.013	193.545	192.013	182.013	216.013	160
0.01267	242.746	24.0127	254.464	48.0127	268.136	72.0127	259	96.0127	223.9	120.013	238.9	144.013	226.2	168.013	193.638	192.013	181.92	216.013	159.7
0.01278	242.746	24.0128	254.278	48.0128	267.95	72.0128	258.7	96.0128	223.9	120.013	238.6	144.013	226.1	168.013	193.452	192.013	182.106	216.013	159.6
0.01289	242.653	24.0129	254.278	48.0129	267.764	72.0129	258.9	96.0129	223.7	120.013	238.6	144.013	226.1	168.013	193.452	192.013	182.013	216.013	159.7
0.013	242.56	24.013	254.185	48.013	267.578	72.013	258.7	96.013	223.6	120.013	238.8	144.013	226	168.013	193.359	192.013	181.92	216.013	159.7
0.01311	242.56	24.0131	254.092	48.0131	267.485	72.0131	258.8	96.0131	223.4	120.013	238.8	144.013	225.9	168.013	193.638	192.013	181.734	216.013	159.5
0.01322	242.56	24.0132	254.092	48.0132	267.485	72.0132	258.7	96.0132	223.3	120.013	238.4	144.013	225.8	168.013	193.452	192.013	181.827	216.013	159.4
0.01333	242.56	24.0133	253.999	48.0133	267.578	72.0133	258.7	96.0133	223.2	120.013	238.5	144.013	225.8	168.013	193.452	192.013	181.92	216.013	159.3
0.01344	242.374	24.0134	253.906	48.0134	267.578	72.0134	258.7	96.0134	223.3	120.013	238.7	144.013	225.7	168.013	193.266	192.013	181.548	216.013	159.2
0.01356	242.467	24.0136	253.906	48.0136	267.485	72.0136	258.6	96.0136	223.3	120.014	238.6	144.014	225.6	168.014	193.452	192.014	181.641	216.014	158.9
0.01367	242.374	24.0137	253.813	48.0137	267.392	72.0137	258.7	96.0137	223.3	120.014	238.3	144.014	225.5	168.014	193.452	192.014	181.827	216.014	159
0.01378	242.188	24.0138	253.813	48.0138	267.485	72.0138	258.5	96.0138	223.3	120.014	238.4	144.014	225.5	168.014	193.359	192.014	181.455	216.014	159.1
0.01389	242.188	24.0139	253.813	48.0139	267.485	72.0139	258.7	96.0139	223.2	120.014	238.5	144.014	225.4	168.014	193.266	192.014	181.455	216.014	159
0.014	242.281	24.014	253.813	48.014	267.485	72.014	258.4	96.014	223	120.014	238.5	144.014	225.3	168.014	193.266	192.014	181.548	216.014	158.8
0.01411	242.188	24.0141	253.813	48.0141	267.485	72.0141	258.6	96.0141	222.8	120.014	238.2	144.014	225.3	168.014	193.452	192.014	181.548	216.014	158.7
0.01422	242.094	24.0142	253.627	48.0142	267.392	72.0142	258.4	96.0142	222.7	120.014	238.2	144.014	225.2	168.014	193.266	192.014	181.455	216.014	158.6
0.01433	242.094	24.0143	253.534	48.0143	267.206	72.0143	258.5	96.0143	222.6	120.014	238.4	144.014	225.1	168.014	193.266	192.014	181.269	216.014	158.4
0.01444	242.001	24.0144	253.534	48.0144	267.02	72.0144	258.4	96.0144	222.7	120.014	238.3	144.014	225	168.014	193.08	192.014	181.362	216.014	158.3
0.01456	241.908	24.0146	253.441	48.0146	266.834	72.0146	258.4	96.0146	222.9	120.015	238	144.015	225	168.015	193.266	192.015	181.362	216.015	158.5
0.01467	241.908	24.0147	253.348	48.0147	266.834	72.0147	258.4	96.0147	222.9	120.015	238	144.015	224.9	168.015	193.266	192.015	181.083	216.015	158.5
0.01478	241.908	24.0148	253.348	48.0148	266.834	72.0148	258.3	96.0148	222.9	120.015	238.3	144.015	224.8	168.015	193.173	192.015	181.083	216.015	158.3
0.01489	241.815	24.0149	253.255	48.0149	266.834	72.0149	258.4	96.0149	222.7	120.015	238.2	144.015	224.8	168.015	193.08	192.015	181.269	216.015	158.2
0.015	241.815	24.015	253.255	48.015	266.834	72.015	258.3	96.015	222.5	120.015	237.9	144.015	224.7	168.015	193.08	192.015	181.176	216.015	158.1
0.01511	241.815	24.0151	253.162	48.0151	266.834	72.0151	258.4	96.0151	222.4	120.015	237.9	144.015	224.6	168.015	193.266	192.015	181.083	216.015	157.9
0.01522	241.722	24.0152	253.069	48.0152	266.834	72.0152	258.2	96.0152	222.5	120.015	238.1	144.015	224.6	168.015	193.08	192.015	180.897	216.015	157.8
0.01533	241.629	24.0153	253.069	48.0153	266.927	72.0153	258.4	96.0153	222.5	120.015	238	144.015	224.5	168.015	193.08	192.015	180.99	216.015	157.9
0.01544	241.629	24.0154	253.162	48.0154	266.927	72.0154	258.1	96.0154	222.5	120.015	237.7	144.015	224.4	168.015	192.987	192.015	181.176	216.015	158
0.01556	241.629	24.0156	253.162	48.0156	266.927	72.0156	258.3	96.0156	222.3	120.016	237.7	144.016	224.4	168.016	193.173	192.016	180.804	216.016	157.8
0.01567	241.536	24.0157	253.069	48.0157	266.834	72.0157	258.1	96.0157	222.1	120.016	238.1	144.016	224.3	168.016	193.08	192.016	180.804	216.016	157.6
0.01578	241.536	24.0158	252.976	48.0158	266.648	72.0158	258.2	96.0158	222	120.016	237.8	144.016	224.3	168.016	192.987	192.016	180.897	216.016	157.6
0.01589	241.536	24.0159	252.883	48.0159	266.369	72.0159	258.1	96.0159	222.1	120.016	237.7	144.016	224.2	168.016	192.987	192.016	180.897	216.016	157.4
0.016	241.443	24.016	252.79	48.016	266.369	72.016	258.1	96.016	222.3	120.016	237.6	144.016	224.2	168.016	192.987	192.016	180.804	216.016	157.3
0.01611	241.257	24.0161	252.79	48.0161	266.276	72.0161	258.1	96.0161	222.3	120.016	238	144.016	224.2	168.016	193.08	192.016	180.525	216.016	157.3
0.01622	241.35	24.0162	252.697	48.0162	266.369	72.0162	258.1	96.0162	222.2	120.016	237.6	144.016	224.2	168.016	192.894	192.016	180.618	216.016	157.5
0.01633	241.443	24.0163	252.697	48.0163	266.369	72.0163	258.1	96.0163	222	120.016	237.5	144.016	224.1	168.016	192.987	192.016	180.804	216.016	157.4
0.01644	241.257	24.0164	252.604	48.0164	266.369	72.0164	258	96.0164	221.9	120.016	237.5	144.016	224.1	168.016	192.801	192.016	180.525	216.016	157.2
0.01656	241.257	24.0166	252.604	48.0166	266.276	72.0166	258.1	96.0166	221.9	120.017	237.9	144.017	224.1	168.017	192.987	192.017	180.525	216.017	157.1
0.01667	241.257	24.0167	252.511	48.0167	266.276	72.0167	257.9	96.0167	222	120.017	237.4	144.017	224.1	168.017	192.894	192.017	180.432	216.017	157.1
0.01678	241.257	24.0168	252.418	48.0168	266.369	72.0168	258.1	96.0168	222	120.017	237.4	144.017	224.1	168.017	192.894	192.017	180.618	216.017	156.8
0.01689	241.071	24.0169	252.418	48.0169	266.462	72.0169	257.8	96.0169	221.8	120.017	237.3	144.017	224.1	168.017	192.894	192.017	180.618	216.017	156.7
0.017	241.071	24.017	252.418	48.017	266.369	72.017	258	96.017	221.6	120.017	237.7	144.017	224.1	168.017	192.801	192.017	180.246	216.017	156.9
0.01711	241.071	24.0171	252.418	48.0171	266.183	72.0171	257.7	96.0171	221.5	120.017	237.4	144.017	224.1	168.017	192.987	192.017	180.246	216.017	157
0.01722	240.978	24.0172	252.418	48.0172	265.904	72.0172	257.9	96.0172	221.6	120.017	237.3	144.017	224.1	168.017	192.801	192.017	180.432	216.017	156.8
0.01733	240.978	24.0173	252.325	48.0173	265.811	72.0173	257.7	96.0173	221.8	120.017	237.2	144.017	224	168.017	192.894	192.017	180.339	216.017	156.6
0.01744	241.071	24.0174	252.232	48.0174	265.811	72.0174	257.8	96.0174	221.8	120.017	237.6	144.017	224	168.017	192.708	192.017	180.246	216.017	156.6
0.01756	240.978	24.0176	252.139	48.0176	265.811	72.0176	257.7	96.0176	221.7	120.018	237.3	144.018	224	168.018	192.894	192.018	180.06	216.018	156.5
0.01767	240.792	24.0177	252.046	48.0177	265.811	72.0177	257.8	96.0177	221.5	120.018	237.2	144.018	224	168.018	192.894	192.018	180.246	216.018	156.3
0.01778	240.885	24.0178	252.139	48.0178	265.811	72.0178	257.8	96.0178	221.4	120.018	237.1	144.018	224	168.018	192.708	192.018	180.339	216.018	156.3
0.01789	240.885	24.0179	252.046	48.0179	265.811	72.0179	257.7	96.0179	221.4	120.018	237.5	144.018	223.9	168.018	192.801	192.018	180.06	216.018	156.5
0.018	240.792	24.018	252.046	48.018	265.904	72.018	257.8	96.018	221.5	120.018	237.2	144.018	223.9	168.018	192.708	192.018	180.06	216.018	156.4
0.01811	240.699	24.0181	251.953	48.0181	265.997	72.0181	257.6	96.0181	221.4	120.018	237	144.018	223.9	168.018	192.894	192.018	180.06	216.018	156.2
0.01822	240.792	24.0182	251.953	48.0182	265.997	72.0182	257.8	96.0182	221.2	120.018	237	144.018	223.8	168.018	192.708	192.018	180.06	216.018	156.1
0.01833	240.699	24.0183	251.86	48.0183	265.904	72.0183	257.5	96.0183	221.1	120.018	237.3	144.018	223.8	168.018	192.708	192.018	180.153	216.018	156.1
0.01844	240.606	24.0184	251.953	48.0184	265.625	72.0184	257.7	96.0184	221.1	120.018	237.1	144.018	223.7	168.018	192.615	192.018	179.874	216.018	155.9
0.01856	240.699	24.0186	251.86	48.0186	265.439	72.0186	257.5	96.0186	221.2	120.019	236.9	144.019	223.7	168.019	192.708	192.019	179.874	216.019	155.8
0.01867	240.699	24.0187	251.953	48.0187	265.346	72.0187	257.6	96.0187	221.4	120.019	236.9	144.019	223.6	168.019	192.801	192.019	179.967	216.019	155.9
0.01878	240.792	24.0188	251.953	48.0188	265.439	72.0188	257.4	96.0188	221.4	120.019	237.2	144.019	223.5	168.019	192.615	192.019	179.967	216.019	156
0.01889	240.699	24.0189	251.86	48.0189	265.439	72.0189	257.5	96.0189	221.2	120.019	237	144.019	223.4	168.019	192.708	192.019	179.874	216.019	155.9
0.019	240.513	24.019	251.767	48.019	265.439	72.019	257.4	96.019	221	120.019	236.8	144.019	223.3	168.019	192.522	192.019	179.688	216.019	155.8
0.01911	240.606	24.0191	251.674	48.0191	265.346	72.0191	257.4	96.0191	221	120.019	236.8	144.019	223.2	168.019	192.708	192.019	179.781	216.019	155.7
0.01922	240.699	24.0192	251.674	48.0192	265.439	72.0192	257.4	96.0192	221.1	120.019	237.2	144.019	223.2	168.019	192.708	192.019	179.874	216.019	155.7
0.01933	240.606	24.0193	251.581	48.0193	265.532	72.0193	257.4	96.0193	221.1	120.019	236.9	144.019	223.1	168.019	192.615	192.019	179.781	216.019	155.5
0.01944	240.513	24.0194	251.581	48.0194	265.625	72.0194	257.5	96.0194	220.9	120.019	236.7	144.019	223.1	168.019	192.615	192.019	179.688	216.019	155.4
0.01956	240.42	24.0196	251.581	48.0196	265.532	72.0196	257.3	96.0196	220.6	120.02	236.7	144.02	223	168.02	192.522	192.02	179.501	216.02	155.5
0.01967	240.513	24.0197	251.488	48.0197	265.253	72.0197	257.5	96.0197	220.6	120.02	237.1	144.02	222.9	168.02	192.708	192.02	179.594	216.02	155.6
0.01978	240.513	24.0198	251.395	48.0198	265.067	72.0198	257.3	96.0198	220.8	120.02	236.7	144.02	222.9	168.02	192.615	192.02	179.781	216.02	155.5
0.01989	240.42	24.0199	251.395	48.0199	264.974	72.0199	257.5	96.0199	221	120.02	236.7	144.02	222.8	168.02	192.615	192.02	179.501	216.02	155.3
0.02	240.327	24.02	251.395	48.02	265.067	72.02	257.2	96.02	220.9	120.02	236.6	144.02	222.8	168.02	192.522	192.02	179.501	216.02	155.3
0.02011	240.327	24.0201	251.488	48.0201	265.067	72.0201	257.4	96.0201	220.7	120.02	237	144.02	222.8	168.02	192.522	192.02	179.408	216.02	155.2
0.02022	240.327	24.0202	251.395	48.0202	265.067	72.0202	257.2	96.0202	220.6	120.02	236.6	144.02	222.7	168.02	192.708	192.02	179.501	216.02	155
0.02033	240.327	24.0203	251.395	48.0203	265.067	72.0203	257.4	96.0203	220.6	120.02	236.6	144.02	222.7	168.02	192.522	192.02	179.688	216.02	155
0.02044	240.234	24.0204	251.302	48.0204	265.067	72.0204	257.2	96.0204	220.7	120.02	236.5	144.02	222.7	168.02	192.522	192.02	179.315	216.02	155.1
0.02056	240.234	24.0206	251.209	48.0206	265.16	72.0206	257.3	96.0206	220.6	120.021	236.9	144.021	222.7	168.021	192.429	192.021	179.315	216.021	155.2
0.02067	240.234	24.0207	251.209	48.0207	265.16	72.0207	257.2	96.0207	220.4	120.021	236.5	144.021	222.7	168.021	192.615	192.021	179.408	216.021	155
0.02078	240.327	24.0208	251.116	48.0208	264.974	72.0208	257.2	96.0208	220.2	120.021	236.5	144.021	222.7	168.021	192.615	192.021	179.408	216.021	154.9
0.02089	240.234	24.0209	251.116	48.0209	264.788	72.0209	257.2	96.0209	220.3	120.021	236.4	144.021	222.7	168.021	192.429	192.021	179.501	216.021	154.9
0.021	240.141	24.021	251.023	48.021	264.788	72.021	257.1	96.021	220.5	120.021	236.8	144.021	222.7	168.021	192.522	192.021	179.129	216.021	154.8
0.02111	240.141	24.0211	251.023	48.0211	264.788	72.0211	257.2	96.0211	220.6	120.021	236.3	144.021	222.7	168.021	192.429	192.021	179.129	216.021	154.6
0.02122	240.234	24.0212	251.023	48.0212	264.881	72.0212	257.1	96.0212	220.6	120.021	236.4	144.021	222.7	168.021	192.615	192.021	179.408	216.021	154.6
0.02133	240.048	24.0213	251.023	48.0213	264.788	72.0213	257.2	96.0213	220.3	120.021	236.3	144.021	222.7	168.021	192.429	192.021	179.315	216.021	154.8
0.02144	240.048	24.0214	250.93	48.0214	264.788	72.0214	257	96.0214	220.2	120.021	236.7	144.021	222.7	168.021	192.429	192.021	179.222	216.021	154.8
0.02156	240.048	24.0216	250.93	48.0216	264.974	72.0216	257.2	96.0216	220.2	120.022	236.2	144.022	222.7	168.022	192.429	192.022	179.036	216.022	154.6
0.02167	240.048	24.0217	250.93	48.0217	264.974	72.0217	256.9	96.0217	220.3	120.022	236.3	144.022	222.8	168.022	192.429	192.022	179.129	216.022	154.5
0.02178	240.048	24.0218	251.023	48.0218	264.881	72.0218	257.2	96.0218	220.3	120.022	236.3	144.022	222.7	168.022	192.615	192.022	179.315	216.022	154.5
0.02189	239.955	24.0219	250.93	48.0219	264.509	72.0219	256.9	96.0219	220.1	120.022	236.6	144.022	222.7	168.022	192.429	192.022	179.036	216.022	154.4
0.022	239.955	24.022	250.837	48.022	264.416	72.022	257.1	96.022	219.9	120.022	236	144.022	222.7	168.022	192.429	192.022	179.036	216.022	154.2
0.02211	239.955	24.0221	250.837	48.0221	264.416	72.0221	256.9	96.0221	219.9	120.022	236.2	144.022	222.7	168.022	192.336	192.022	179.036	216.022	154.3
0.02222	239.955	24.0222	250.744	48.0222	264.509	72.0222	257	96.0222	220	120.022	236.2	144.022	222.7	168.022	192.429	192.022	179.036	216.022	154.5
0.02233	239.862	24.0223	250.651	48.0223	264.416	72.0223	256.9	96.0223	220.2	120.022	236.4	144.022	222.6	168.022	192.522	192.022	179.129	216.022	154.4
0.02244	239.769	24.0224	250.651	48.0224	264.416	72.0224	256.9	96.0224	220.2	120.022	236	144.022	222.6	168.022	192.336	192.022	178.85	216.022	154.2
0.02256	239.769	24.0226	250.651	48.0226	264.509	72.0226	256.8	96.0226	220.1	120.023	236.1	144.023	222.5	168.023	192.429	192.023	178.85	216.023	154.2
0.02267	239.862	24.0227	250.558	48.0227	264.602	72.0227	256.8	96.0227	219.9	120.023	236.1	144.023	222.5	168.023	192.243	192.023	179.036	216.023	154.2
0.02278	239.769	24.0228	250.558	48.0228	264.602	72.0228	256.8	96.0228	219.9	120.023	236.3	144.023	222.4	168.023	192.429	192.023	178.943	216.023	154
0.02289	239.676	24.0229	250.465	48.0229	264.416	72.0229	256.8	96.0229	220	120.023	235.9	144.023	222.4	168.023	192.429	192.023	178.943	216.023	153.9
0.023	239.676	24.023	250.465	48.023	264.23	72.023	256.9	96.023	219.9	120.023	236	144.023	222.3	168.023	192.336	192.023	178.664	216.023	154
0.02311	239.769	24.0231	250.465	48.0231	264.137	72.0231	256.7	96.0231	219.8	120.023	236.2	144.023	222.2	168.023	192.336	192.023	178.85	216.023	154.1
0.02322	239.676	24.0232	250.558	48.0232	264.137	72.0232	256.9	96.0232	219.5	120.023	236.1	144.023	222.1	168.023	192.243	192.023	179.036	216.023	154
0.02333	239.583	24.0233	250.465	48.0233	264.23	72.0233	256.7	96.0233	219.5	120.023	235.8	144.023	222.1	168.023	192.429	192.023	178.757	216.023	153.9
0.02344	239.49	24.0234	250.465	48.0234	264.23	72.0234	256.9	96.0234	219.7	120.023	235.9	144.023	222	168.023	192.336	192.023	178.664	216.023	153.8
0.02356	239.49	24.0236	250.372	48.0236	264.23	72.0236	256.6	96.0236	219.9	120.024	236.2	144.024	222	168.024	192.336	192.024	178.757	216.024	153.8
0.02367	239.583	24.0237	250.279	48.0237	264.323	72.0237	256.8	96.0237	219.9	120.024	236	144.024	221.9	168.024	192.243	192.024	178.757	216.024	153.6
0.02378	239.583	24.0238	250.372	48.0238	264.416	72.0238	256.6	96.0238	219.7	120.024	235.8	144.024	221.9	168.024	192.243	192.024	178.757	216.024	153.5
0.02389	239.49	24.0239	250.279	48.0239	264.323	72.0239	256.8	96.0239	219.5	120.024	235.8	144.024	221.8	168.024	192.429	192.024	178.478	216.024	153.6
0.024	239.49	24.024	250.279	48.024	264.137	72.024	256.6	96.024	219.5	120.024	236.1	144.024	221.8	168.024	192.243	192.024	178.571	216.024	153.8
0.02411	239.49	24.0241	250.279	48.0241	263.951	72.0241	256.7	96.0241	219.6	120.024	235.8	144.024	221.7	168.024	192.243	192.024	178.85	216.024	153.7
0.02422	239.49	24.0242	250.186	48.0242	263.858	72.0242	256.6	96.0242	219.6	120.024	235.7	144.024	221.7	168.024	192.243	192.024	178.664	216.024	153.5
0.02433	239.397	24.0243	250.186	48.0243	263.951	72.0243	256.6	96.0243	219.5	120.024	235.7	144.024	221.7	168.024	192.243	192.024	178.571	216.024	153.5
0.02444	239.304	24.0244	250.186	48.0244	263.951	72.0244	256.6	96.0244	219.3	120.024	236.1	144.024	221.7	168.024	192.429	192.024	178.478	216.024	153.5
0.02456	239.397	24.0246	250.186	48.0246	263.858	72.0246	256.6	96.0246	219.2	120.025	235.7	144.025	221.7	168.025	192.243	192.025	178.571	216.025	153.3
0.02467	239.49	24.0247	250.279	48.0247	263.951	72.0247	256.6	96.0247	219.3	120.025	235.7	144.025	221.7	168.025	192.243	192.025	178.757	216.025	153.2
0.02478	239.397	24.0248	250.279	48.0248	264.137	72.0248	256.5	96.0248	219.5	120.025	235.6	144.025	221.7	168.025	192.15	192.025	178.385	216.025	153.3
0.02489	239.304	24.0249	250.186	48.0249	264.137	72.0249	256.6	96.0249	219.6	120.025	236	144.025	221.7	168.025	192.336	192.025	178.385	216.025	153.4
0.025	239.397	24.025	250.186	48.025	263.951	72.025	256.4	96.025	219.5	120.025	235.5	144.025	221.7	168.025	192.336	192.025	178.385	216.025	153.4
0.02511	239.397	24.0251	250.093	48.0251	263.672	72.0251	256.6	96.0251	219.3	120.025	235.6	144.025	221.7	168.025	192.243	192.025	178.478	216.025	153.2
0.02522	239.304	24.0252	250	48.0252	263.672	72.0252	256.4	96.0252	219.2	120.025	235.5	144.025	221.8	168.025	192.243	192.025	178.478	216.025	153.2
0.02533	239.211	24.0253	250	48.0253	263.765	72.0253	256.6	96.0253	219.3	120.025	235.9	144.025	221.8	168.025	192.15	192.025	178.199	216.025	153.2
0.02544	239.211	24.0254	250	48.0254	263.765	72.0254	256.3	96.0254	219.3	120.025	235.4	144.025	221.8	168.025	192.336	192.025	178.292	216.025	153
0.02556	239.304	24.0256	249.907	48.0256	263.765	72.0256	256.5	96.0256	219.3	120.026	235.5	144.026	221.8	168.026	192.243	192.026	178.478	216.026	152.9
0.02567	239.304	24.0257	249.907	48.0257	263.765	72.0257	256.3	96.0257	219.1	120.026	235.5	144.026	221.8	168.026	192.243	192.026	178.292	216.026	152.9
0.02578	239.211	24.0258	249.907	48.0258	263.858	72.0258	256.5	96.0258	218.9	120.026	235.8	144.026	221.8	168.026	192.15	192.026	178.292	216.026	153.1
0.02589	239.211	24.0259	249.907	48.0259	263.951	72.0259	256.2	96.0259	219	120.026	235.3	144.026	221.8	168.026	192.15	192.026	178.106	216.026	153.1
0.026	239.304	24.026	249.907	48.026	263.672	72.026	256.4	96.026	219.1	120.026	235.4	144.026	221.8	168.026	192.336	192.026	178.292	216.026	153
0.02611	239.211	24.0261	249.907	48.0261	263.486	72.0261	256.3	96.0261	219.3	120.026	235.5	144.026	221.7	168.026	192.15	192.026	178.478	216.026	152.9
0.02622	239.118	24.0262	249.907	48.0262	263.393	72.0262	256.3	96.0262	219.2	120.026	235.7	144.026	221.7	168.026	192.15	192.026	178.199	216.026	152.9
0.02633	239.118	24.0263	249.907	48.0263	263.486	72.0263	256.3	96.0263	219	120.026	235.3	144.026	221.7	168.026	192.15	192.026	178.106	216.026	152.8
0.02644	239.211	24.0264	249.814	48.0264	263.486	72.0264	256.3	96.0264	218.9	120.026	235.4	144.026	221.6	168.026	192.15	192.026	178.106	216.026	152.6
0.02656	239.118	24.0266	249.721	48.0266	263.486	72.0266	256.3	96.0266	219	120.027	235.5	144.027	221.5	168.027	192.243	192.027	178.199	216.027	152.6
0.02667	239.025	24.0267	249.721	48.0267	263.579	72.0267	256.2	96.0267	219.1	120.027	235.6	144.027	221.5	168.027	192.15	192.027	178.292	216.027	152.7
0.02678	239.118	24.0268	249.721	48.0268	263.765	72.0268	256.3	96.0268	219	120.027	235.2	144.027	221.4	168.027	192.15	192.027	178.013	216.027	152.8
0.02689	239.118	24.0269	249.721	48.0269	263.765	72.0269	256.1	96.0269	218.8	120.027	235.3	144.027	221.3	168.027	192.057	192.027	178.013	216.027	152.7
0.027	239.025	24.027	249.721	48.027	263.486	72.027	256.3	96.027	218.6	120.027	235.5	144.027	221.2	168.027	192.15	192.027	178.106	216.027	152.5
0.02711	238.932	24.0271	249.628	48.0271	263.3	72.0271	256.1	96.0271	218.6	120.027	235.4	144.027	221.2	168.027	192.243	192.027	178.106	216.027	152.5
0.02722	239.025	24.0272	249.628	48.0272	263.207	72.0272	256.3	96.0272	218.9	120.027	235.2	144.027	221.1	168.027	192.15	192.027	178.106	216.027	152.5
0.02733	239.025	24.0273	249.628	48.0273	263.3	72.0273	256.1	96.0273	219	120.027	235.1	144.027	221	168.027	192.15	192.027	177.827	216.027	152.4
0.02744	239.025	24.0274	249.721	48.0274	263.3	72.0274	256.2	96.0274	218.9	120.027	235.5	144.027	221	168.027	192.057	192.027	177.92	216.027	152.2
0.02756	238.932	24.0276	249.721	48.0276	263.207	72.0276	256	96.0276	218.7	120.028	235.2	144.028	220.9	168.028	192.243	192.028	178.106	216.028	152.3
0.02767	239.025	24.0277	249.628	48.0277	263.3	72.0277	256.2	96.0277	218.6	120.028	235.1	144.028	220.9	168.028	192.15	192.028	178.013	216.028	152.5
0.02778	239.025	24.0278	249.535	48.0278	263.486	72.0278	256	96.0278	218.6	120.028	235	144.028	220.9	168.028	192.057	192.028	178.013	216.028	152.5
0.02789	238.932	24.0279	249.442	48.0279	263.486	72.0279	256.1	96.0279	218.7	120.028	235.4	144.028	220.8	168.028	192.15	192.028	177.734	216.028	152.3
0.028	238.839	24.028	249.442	48.028	263.3	72.028	256	96.028	218.7	120.028	235	144.028	220.8	168.028	192.057	192.028	177.92	216.028	152.2
0.02811	238.839	24.0281	249.442	48.0281	263.114	72.0281	256	96.0281	218.5	120.028	235	144.028	220.8	168.028	192.243	192.028	178.013	216.028	152.3
0.02822	238.932	24.0282	249.442	48.0282	263.021	72.0282	256	96.0282	218.3	120.028	234.9	144.028	220.8	168.028	192.15	192.028	177.827	216.028	152.2
0.02833	238.932	24.0283	249.442	48.0283	263.114	72.0283	256	96.0283	218.4	120.028	235.3	144.028	220.8	168.028	192.057	192.028	177.827	216.028	152
0.02844	238.839	24.0284	249.442	48.0284	263.114	72.0284	256	96.0284	218.6	120.028	235	144.028	220.9	168.028	192.057	192.028	177.641	216.028	152
0.02856	238.746	24.0286	249.349	48.0286	263.114	72.0286	255.9	96.0286	218.7	120.029	234.8	144.029	220.9	168.029	192.057	192.029	177.827	216.029	152.1
0.02867	238.839	24.0287	249.349	48.0287	263.207	72.0287	256	96.0287	218.7	120.029	234.9	144.029	220.9	168.029	192.243	192.029	178.013	216.029	152.2
0.02878	238.839	24.0288	249.349	48.0288	263.3	72.0288	255.9	96.0288	218.5	120.029	235.1	144.029	220.9	168.029	192.057	192.029	177.641	216.029	152.1
0.02889	238.746	24.0289	249.349	48.0289	263.3	72.0289	256	96.0289	218.3	120.029	235.1	144.029	221	168.029	192.057	192.029	177.734	216.029	152
0.029	238.653	24.029	249.349	48.029	263.021	72.029	255.8	96.029	218.4	120.029	234.7	144.029	221	168.029	192.057	192.029	177.641	216.029	152
0.02911	238.746	24.0291	249.349	48.0291	262.742	72.0291	256	96.0291	218.5	120.029	234.8	144.029	221	168.029	192.057	192.029	177.734	216.029	152
0.02922	238.839	24.0292	249.256	48.0292	262.742	72.0292	255.8	96.0292	218.4	120.029	235	144.029	221.1	168.029	192.243	192.029	177.827	216.029	151.9
0.02933	238.746	24.0293	249.163	48.0293	262.742	72.0293	256	96.0293	218.2	120.029	235	144.029	221	168.029	192.057	192.029	177.548	216.029	151.7
0.02944	238.653	24.0294	249.163	48.0294	262.835	72.0294	255.7	96.0294	218.1	120.029	234.6	144.029	221.1	168.029	192.057	192.029	177.548	216.029	151.7
0.02956	238.746	24.0296	249.163	48.0296	262.835	72.0296	255.9	96.0296	218	120.03	234.7	144.03	221	168.03	191.964	192.03	177.641	216.03	151.9
0.02967	238.653	24.0297	249.163	48.0297	262.928	72.0297	255.7	96.0297	218.2	120.03	234.8	144.03	221	168.03	192.057	192.03	177.641	216.03	152
0.02978	238.56	24.0298	249.163	48.0298	263.114	72.0298	255.9	96.0298	218.4	120.03	235	144.03	220.9	168.03	192.15	192.03	177.734	216.03	151.9
0.02989	238.56	24.0299	249.163	48.0299	263.114	72.0299	255.7	96.0299	218.4	120.03	234.6	144.03	220.9	168.03	192.057	192.03	177.455	216.03	151.7
0.03	238.56	24.03	249.07	48.03	263.021	72.03	255.9	96.03	218.3	120.03	234.7	144.03	220.8	168.03	192.057	192.03	177.455	216.03	151.7
0.03011	238.653	24.0301	249.07	48.0301	262.742	72.0301	255.7	96.0301	218.1	120.03	234.8	144.03	220.7	168.03	191.964	192.03	177.734	216.03	151.7
0.03022	238.56	24.0302	249.07	48.0302	262.649	72.0302	255.8	96.0302	218.1	120.03	234.9	144.03	220.6	168.03	191.964	192.03	177.548	216.03	151.6
0.03033	238.56	24.0303	249.07	48.0303	262.649	72.0303	255.7	96.0303	218.1	120.03	234.5	144.03	220.5	168.03	192.15	192.03	177.455	216.03	151.4
0.03044	238.56	24.0304	249.07	48.0304	262.742	72.0304	255.7	96.0304	218.2	120.03	234.6	144.03	220.5	168.03	191.964	192.03	177.269	216.03	151.4
0.03056	238.56	24.0306	249.07	48.0306	262.742	72.0306	255.7	96.0306	218.1	120.031	234.7	144.031	220.4	168.031	192.057	192.031	177.455	216.031	151.5
0.03067	238.56	24.0307	249.07	48.0307	262.742	72.0307	255.6	96.0307	217.9	120.031	234.9	144.031	220.4	168.031	191.964	192.031	177.641	216.031	151.7
0.03078	238.467	24.0308	248.884	48.0308	262.928	72.0308	255.7	96.0308	217.8	120.031	234.4	144.031	220.3	168.031	192.057	192.031	177.362	216.031	151.6
0.03089	238.467	24.0309	248.884	48.0309	263.021	72.0309	255.6	96.0309	217.8	120.031	234.6	144.031	220.3	168.031	192.15	192.031	177.362	216.031	151.5
0.031	238.467	24.031	248.884	48.031	262.835	72.031	255.7	96.031	218	120.031	234.6	144.031	220.3	168.031	191.964	192.031	177.362	216.031	151.4
0.03111	238.467	24.0311	248.884	48.0311	262.556	72.0311	255.6	96.0311	218.2	120.031	234.8	144.031	220.3	168.031	191.964	192.031	177.455	216.031	151.4
0.03122	238.374	24.0312	248.884	48.0312	262.463	72.0312	255.7	96.0312	218.1	120.031	234.4	144.031	220.3	168.031	191.964	192.031	177.455	216.031	151.4
0.03133	238.467	24.0313	248.884	48.0313	262.463	72.0313	255.5	96.0313	217.9	120.031	234.5	144.031	220.3	168.031	192.057	192.031	177.176	216.031	151.2
0.03144	238.467	24.0314	248.791	48.0314	262.556	72.0314	255.7	96.0314	217.8	120.031	234.6	144.031	220.4	168.031	192.057	192.031	177.269	216.031	151.1
0.03156	238.467	24.0316	248.791	48.0316	262.556	72.0316	255.4	96.0316	217.9	120.032	234.7	144.032	220.4	168.032	191.964	192.032	177.548	216.032	151.2
0.03167	238.374	24.0317	248.791	48.0317	262.556	72.0317	255.6	96.0317	217.9	120.032	234.3	144.032	220.4	168.032	191.964	192.032	177.362	216.032	151.4
0.03178	238.374	24.0318	248.791	48.0318	262.649	72.0318	255.4	96.0318	217.9	120.032	234.4	144.032	220.5	168.032	191.871	192.032	177.362	216.032	151.4
0.03189	238.467	24.0319	248.791	48.0319	262.742	72.0319	255.6	96.0319	217.8	120.032	234.6	144.032	220.5	168.032	192.057	192.032	177.176	216.032	151.2
0.032	238.467	24.032	248.791	48.032	262.742	72.032	255.4	96.032	217.6	120.032	234.6	144.032	220.5	168.032	192.057	192.032	177.269	216.032	151.1
0.03211	238.281	24.0321	248.698	48.0321	262.556	72.0321	255.6	96.0321	217.5	120.032	234.3	144.032	220.5	168.032	191.964	192.032	177.455	216.032	151.1
0.03222	238.281	24.0322	248.605	48.0322	262.37	72.0322	255.4	96.0322	217.7	120.032	234.4	144.032	220.5	168.032	191.964	192.032	177.269	216.032	151.1
0.03233	238.374	24.0323	248.605	48.0323	262.277	72.0323	255.5	96.0323	217.9	120.032	234.4	144.032	220.5	168.032	191.871	192.032	177.176	216.032	151
0.03244	238.374	24.0324	248.605	48.0324	262.277	72.0324	255.3	96.0324	218	120.032	234.6	144.032	220.5	168.032	192.057	192.032	177.083	216.032	150.9
0.03256	238.281	24.0326	248.605	48.0326	262.277	72.0326	255.4	96.0326	217.9	120.033	234.6	144.033	220.4	168.033	191.964	192.033	177.269	216.033	150.8
0.03267	238.281	24.0327	248.605	48.0327	262.277	72.0327	255.3	96.0327	217.7	120.033	234.4	144.033	220.4	168.033	191.964	192.033	177.362	216.033	151
0.03278	238.281	24.0328	248.605	48.0328	262.277	72.0328	255.4	96.0328	217.6	120.033	234.1	144.033	220.4	168.033	191.964	192.033	177.083	216.033	151.1
0.03289	238.281	24.0329	248.605	48.0329	262.37	72.0329	255.4	96.0329	217.6	120.033	234.3	144.033	220.3	168.033	191.871	192.033	177.083	216.033	151.1
0.033	238.188	24.033	248.605	48.033	262.463	72.033	255.3	96.033	217.7	120.033	234.2	144.033	220.2	168.033	192.057	192.033	177.176	216.033	150.9
0.03311	238.281	24.0331	248.605	48.0331	262.463	72.0331	255.4	96.0331	217.7	120.033	234.3	144.033	220.2	168.033	191.964	192.033	177.176	216.033	150.8
0.03322	238.281	24.0332	248.605	48.0332	262.277	72.0332	255.3	96.0332	217.6	120.033	234.5	144.033	220.1	168.033	191.964	192.033	177.269	216.033	150.8
0.03333	238.188	24.0333	248.605	48.0333	262.091	72.0333	255.4	96.0333	217.4	120.033	234	144.033	220.1	168.033	191.871	192.033	176.99	216.033	150.8
0.03344	238.095	24.0334	248.605	48.0334	262.091	72.0334	255.3	96.0334	217.3	120.033	234.1	144.033	220	168.033	191.964	192.033	177.083	216.033	150.7
0.03356	238.095	24.0336	248.512	48.0336	262.184	72.0336	255.4	96.0336	217.5	120.034	234.1	144.034	219.9	168.034	192.057	192.034	177.269	216.034	150.6
0.03367	238.188	24.0337	248.419	48.0337	262.184	72.0337	255.2	96.0337	217.7	120.034	234.3	144.034	219.9	168.034	191.871	192.034	176.99	216.034	150.6
0.03378	238.188	24.0338	248.419	48.0338	262.184	72.0338	255.4	96.0338	217.7	120.034	234.3	144.034	219.8	168.034	191.964	192.034	176.99	216.034	150.7
0.03389	238.095	24.0339	248.512	48.0339	262.184	72.0339	255.1	96.0339	217.6	120.034	234	144.034	219.8	168.034	191.871	192.034	176.897	216.034	150.8
0.034	238.095	24.034	248.512	48.034	262.277	72.034	255.4	96.034	217.4	120.034	234.1	144.034	219.7	168.034	191.964	192.034	177.083	216.034	150.8
0.03411	238.188	24.0341	248.419	48.0341	262.277	72.0341	255.1	96.0341	217.3	120.034	234	144.034	219.7	168.034	192.057	192.034	177.176	216.034	150.7
0.03422	238.095	24.0342	248.419	48.0342	262.277	72.0342	255.3	96.0342	217.4	120.034	234.4	144.034	219.7	168.034	191.871	192.034	176.804	216.034	150.6
0.03433	238.002	24.0343	248.326	48.0343	262.091	72.0343	255.1	96.0343	217.5	120.034	234	144.034	219.7	168.034	191.964	192.034	176.897	216.034	150.6
0.03444	238.002	24.0344	248.326	48.0344	261.905	72.0344	255.3	96.0344	217.4	120.034	234	144.034	219.7	168.034	191.871	192.034	177.083	216.034	150.6
0.03456	238.002	24.0346	248.419	48.0346	261.905	72.0346	255.1	96.0346	217.2	120.035	233.9	144.035	219.7	168.035	192.057	192.035	176.897	216.035	150.5
0.03467	238.095	24.0347	248.419	48.0347	261.998	72.0347	255.2	96.0347	217.1	120.035	234.2	144.035	219.7	168.035	191.964	192.035	176.897	216.035	150.3
0.03478	238.002	24.0348	248.419	48.0348	261.998	72.0348	255.1	96.0348	217.1	120.035	234.1	144.035	219.8	168.035	191.871	192.035	176.711	216.035	150.3
0.03489	238.002	24.0349	248.326	48.0349	261.998	72.0349	255.2	96.0349	217.3	120.035	233.9	144.035	219.8	168.035	191.871	192.035	176.897	216.035	150.4
0.035	238.002	24.035	248.326	48.035	261.998	72.035	255.1	96.035	217.5	120.035	233.9	144.035	219.8	168.035	191.871	192.035	177.083	216.035	150.5
0.03511	238.095	24.0351	248.233	48.0351	262.184	72.0351	255.1	96.0351	217.4	120.035	234.1	144.035	219.8	168.035	192.057	192.035	176.804	216.035	150.6
0.03522	238.002	24.0352	248.233	48.0352	262.184	72.0352	255.1	96.0352	217.2	120.035	234.2	144.035	219.9	168.035	191.964	192.035	176.711	216.035	150.4
0.03533	237.909	24.0353	248.326	48.0353	262.091	72.0353	255.1	96.0353	217.1	120.035	233.8	144.035	219.9	168.035	191.964	192.035	176.711	216.035	150.3
0.03544	238.002	24.0354	248.233	48.0354	261.812	72.0354	255.1	96.0354	217.1	120.035	233.9	144.035	219.9	168.035	191.871	192.035	176.897	216.035	150.3
0.03556	238.095	24.0356	248.233	48.0356	261.626	72.0356	255.1	96.0356	217.2	120.036	233.9	144.036	219.9	168.036	191.871	192.036	176.99	216.036	150.3
0.03567	238.002	24.0357	248.14	48.0357	261.719	72.0357	255.1	96.0357	217.2	120.036	234.2	144.036	220	168.036	192.057	192.036	176.618	216.036	150.2
0.03578	237.909	24.0358	248.14	48.0358	261.719	72.0358	255	96.0358	217	120.036	233.7	144.036	220	168.036	191.871	192.036	176.711	216.036	150.1
0.03589	237.909	24.0359	248.14	48.0359	261.719	72.0359	255.1	96.0359	216.9	120.036	233.9	144.036	220	168.036	191.871	192.036	176.897	216.036	150
0.036	238.002	24.036	248.14	48.036	261.719	72.036	255	96.036	216.8	120.036	233.8	144.036	219.9	168.036	191.871	192.036	176.804	216.036	150.2
0.03611	238.002	24.0361	248.233	48.0361	261.719	72.0361	255.1	96.0361	217	120.036	234.1	144.036	219.9	168.036	191.871	192.036	176.804	216.036	150.3
0.03622	237.816	24.0362	248.233	48.0362	261.905	72.0362	255	96.0362	217.2	120.036	233.6	144.036	219.8	168.036	192.057	192.036	176.525	216.036	150.2
0.03633	237.909	24.0363	248.14	48.0363	261.998	72.0363	255.1	96.0363	217.2	120.036	233.8	144.036	219.7	168.036	191.871	192.036	176.618	216.036	150.1
0.03644	238.002	24.0364	248.047	48.0364	261.812	72.0364	254.9	96.0364	217.1	120.036	233.7	144.036	219.7	168.036	191.964	192.036	176.804	216.036	150.1
0.03656	237.909	24.0366	248.047	48.0366	261.626	72.0366	255.1	96.0366	216.9	120.037	234.1	144.037	219.6	168.037	191.778	192.037	176.711	216.037	150.1
0.03667	237.816	24.0367	248.047	48.0367	261.533	72.0367	254.8	96.0367	216.9	120.037	233.6	144.037	219.5	168.037	191.871	192.037	176.618	216.037	150
0.03678	237.816	24.0368	248.047	48.0368	261.626	72.0368	255	96.0368	217	120.037	233.8	144.037	219.5	168.037	191.964	192.037	176.432	216.037	149.9
0.03689	237.909	24.0369	248.047	48.0369	261.719	72.0369	254.8	96.0369	217	120.037	233.7	144.037	219.4	168.037	191.871	192.037	176.618	216.037	149.8
0.037	237.816	24.037	248.047	48.037	261.626	72.037	255	96.037	216.9	120.037	234.1	144.037	219.3	168.037	191.871	192.037	176.804	216.037	149.9
0.03711	237.723	24.0371	247.954	48.0371	261.626	72.0371	254.8	96.0371	216.7	120.037	233.6	144.037	219.3	168.037	191.778	192.037	176.525	216.037	150
0.03722	237.723	24.0372	247.954	48.0372	261.812	72.0372	255	96.0372	216.6	120.037	233.7	144.037	219.3	168.037	191.871	192.037	176.525	216.037	150.1
0.03733	237.816	24.0373	247.954	48.0373	261.905	72.0373	254.8	96.0373	216.7	120.037	233.6	144.037	219.3	168.037	191.964	192.037	176.432	216.037	150
0.03744	237.816	24.0374	247.954	48.0374	261.719	72.0374	254.9	96.0374	216.9	120.037	234	144.037	219.3	168.037	191.871	192.037	176.618	216.037	149.9
0.03756	237.816	24.0376	248.047	48.0376	261.533	72.0376	254.7	96.0376	217	120.038	233.5	144.038	219.3	168.038	191.871	192.038	176.711	216.038	149.8
0.03767	237.723	24.0377	248.047	48.0377	261.347	72.0377	254.9	96.0377	217	120.038	233.6	144.038	219.3	168.038	191.778	192.038	176.525	216.038	149.8
0.03778	237.816	24.0378	247.954	48.0378	261.44	72.0378	254.8	96.0378	216.8	120.038	233.5	144.038	219.3	168.038	191.871	192.038	176.432	216.038	149.8
0.03789	237.816	24.0379	247.861	48.0379	261.533	72.0379	254.8	96.0379	216.7	120.038	233.9	144.038	219.4	168.038	191.964	192.038	176.525	216.038	149.6
0.038	237.723	24.038	247.861	48.038	261.533	72.038	254.8	96.038	216.6	120.038	233.5	144.038	219.4	168.038	191.871	192.038	176.525	216.038	149.5
0.03811	237.723	24.0381	247.861	48.0381	261.533	72.0381	254.8	96.0381	216.7	120.038	233.6	144.038	219.4	168.038	191.871	192.038	176.618	216.038	149.6
0.03822	237.723	24.0382	247.861	48.0382	261.626	72.0382	254.8	96.0382	216.8	120.038	233.5	144.038	219.5	168.038	191.778	192.038	176.339	216.038	149.7
0.03833	237.816	24.0383	247.861	48.0383	261.719	72.0383	254.8	96.0383	216.7	120.038	233.9	144.038	219.5	168.038	191.871	192.038	176.432	216.038	149.8
0.03844	237.723	24.0384	247.861	48.0384	261.626	72.0384	254.8	96.0384	216.6	120.038	233.4	144.038	219.5	168.038	191.964	192.038	176.618	216.038	149.8
0.03856	237.63	24.0386	247.768	48.0386	261.347	72.0386	254.7	96.0386	216.4	120.039	233.5	144.039	219.5	168.039	191.871	192.039	176.525	216.039	149.6
0.03867	237.723	24.0387	247.861	48.0387	261.254	72.0387	254.8	96.0387	216.4	120.039	233.4	144.039	219.5	168.039	191.871	192.039	176.432	216.039	149.6
0.03878	237.723	24.0388	247.861	48.0388	261.254	72.0388	254.7	96.0388	216.5	120.039	233.8	144.039	219.5	168.039	191.778	192.039	176.246	216.039	149.6
0.03889	237.723	24.0389	247.954	48.0389	261.347	72.0389	254.8	96.0389	216.7	120.039	233.4	144.039	219.5	168.039	191.871	192.039	176.432	216.039	149.6
0.039	237.63	24.039	247.861	48.039	261.254	72.039	254.6	96.039	216.8	120.039	233.5	144.039	219.4	168.039	191.964	192.039	176.618	216.039	149.5
0.03911	237.63	24.0391	247.768	48.0391	261.254	72.0391	254.8	96.0391	216.7	120.039	233.4	144.039	219.4	168.039	191.778	192.039	176.339	216.039	149.3
0.03922	237.723	24.0392	247.675	48.0392	261.44	72.0392	254.6	96.0392	216.5	120.039	233.8	144.039	219.3	168.039	191.871	192.039	176.339	216.039	149.3
0.03933	237.63	24.0393	247.675	48.0393	261.44	72.0393	254.8	96.0393	216.4	120.039	233.3	144.039	219.2	168.039	191.778	192.039	176.432	216.039	149.5
0.03944	237.63	24.0394	247.675	48.0394	261.44	72.0394	254.6	96.0394	216.5	120.039	233.4	144.039	219.2	168.039	191.871	192.039	176.432	216.039	149.6
0.03956	237.63	24.0396	247.768	48.0396	261.161	72.0396	254.8	96.0396	216.6	120.04	233.4	144.04	219.1	168.04	191.964	192.04	176.432	216.04	149.6
0.03967	237.63	24.0397	247.675	48.0397	261.068	72.0397	254.6	96.0397	216.6	120.04	233.7	144.04	219	168.04	191.778	192.04	176.153	216.04	149.5
0.03978	237.63	24.0398	247.675	48.0398	261.161	72.0398	254.8	96.0398	216.4	120.04	233.2	144.04	218.9	168.04	191.871	192.04	176.246	216.04	149.4
0.03989	237.537	24.0399	247.582	48.0399	261.254	72.0399	254.5	96.0399	216.2	120.04	233.4	144.04	218.9	168.04	191.778	192.04	176.432	216.04	149.4
0.04	237.537	24.04	247.582	48.04	261.254	72.04	254.7	96.04	216.2	120.04	233.4	144.04	218.8	168.04	191.778	192.04	176.339	216.04	149.4
0.04011	237.63	24.0401	247.582	48.0401	261.161	72.0401	254.5	96.0401	216.3	120.04	233.6	144.04	218.9	168.04	191.964	192.04	176.339	216.04	149.3
0.04022	237.63	24.0402	247.675	48.0402	261.254	72.0402	254.7	96.0402	216.4	120.04	233.1	144.04	218.8	168.04	191.778	192.04	176.153	216.04	149.1
0.04033	237.537	24.0403	247.675	48.0403	261.44	72.0403	254.4	96.0403	216.6	120.04	233.3	144.04	218.8	168.04	191.871	192.04	176.246	216.04	149.1
0.04044	237.537	24.0404	247.675	48.0404	261.347	72.0404	254.6	96.0404	216.5	120.04	233.3	144.04	218.9	168.04	191.778	192.04	176.432	216.04	149.2
0.04056	237.63	24.0406	247.582	48.0406	261.068	72.0406	254.4	96.0406	216.3	120.041	233.5	144.041	218.9	168.041	191.778	192.041	176.246	216.041	149.4
0.04067	237.63	24.0407	247.582	48.0407	260.882	72.0407	254.6	96.0407	216.2	120.041	233.1	144.041	219	168.041	191.964	192.041	176.153	216.041	149.4
0.04078	237.537	24.0408	247.582	48.0408	260.975	72.0408	254.4	96.0408	216.2	120.041	233.2	144.041	219	168.041	191.778	192.041	176.06	216.041	149.2
0.04089	237.444	24.0409	247.489	48.0409	261.068	72.0409	254.6	96.0409	216.3	120.041	233.4	144.041	219.1	168.041	191.871	192.041	176.246	216.041	149.1
0.041	237.537	24.041	247.489	48.041	261.068	72.041	254.4	96.041	216.4	120.041	233.4	144.041	219.1	168.041	191.778	192.041	176.339	216.041	149.1
0.04111	237.63	24.0411	247.489	48.0411	261.161	72.0411	254.5	96.0411	216.2	120.041	233.1	144.041	219.2	168.041	191.778	192.041	176.06	216.041	149.3
0.04122	237.537	24.0412	247.396	48.0412	261.254	72.0412	254.4	96.0412	216	120.041	233.1	144.041	219.2	168.041	191.964	192.041	175.967	216.041	149
0.04133	237.537	24.0413	247.396	48.0413	261.347	72.0413	254.5	96.0413	215.9	120.041	233.4	144.041	219.1	168.041	191.778	192.041	176.153	216.041	148.9
0.04144	237.537	24.0414	247.396	48.0414	261.254	72.0414	254.5	96.0414	216	120.041	233.3	144.041	219.1	168.041	191.871	192.041	176.246	216.041	149
0.04156	237.537	24.0416	247.489	48.0416	260.975	72.0416	254.5	96.0416	216.2	120.042	233.1	144.042	219.1	168.042	191.778	192.042	176.153	216.042	149.2
0.04167	237.444	24.0417	247.489	48.0417	260.882	72.0417	254.5	96.0417	216.4	120.042	233.1	144.042	219	168.042	191.778	192.042	175.967	216.042	149.1
0.04178	237.444	24.0418	247.489	48.0418	260.882	72.0418	254.4	96.0418	216.3	120.042	233.4	144.042	218.9	168.042	191.964	192.042	175.967	216.042	149
0.04189	237.537	24.0419	247.396	48.0419	260.975	72.0419	254.4	96.0419	216.1	120.042	233.2	144.042	218.8	168.042	191.778	192.042	176.246	216.042	149
0.042	237.537	24.042	247.303	48.042	260.975	72.042	254.3	96.042	216	120.042	233.1	144.042	218.7	168.042	191.871	192.042	176.153	216.042	149
0.04211	237.444	24.0421	247.303	48.0421	260.975	72.0421	254.4	96.0421	216	120.042	233	144.042	218.7	168.042	191.778	192.042	176.06	216.042	148.8
0.04222	237.444	24.0422	247.303	48.0422	261.068	72.0422	254.3	96.0422	216.1	120.042	233.4	144.042	218.6	168.042	191.778	192.042	175.874	216.042	148.7
0.04233	237.444	24.0423	247.303	48.0423	261.161	72.0423	254.4	96.0423	216.2	120.042	233	144.042	218.6	168.042	191.964	192.042	176.06	216.042	148.8
0.04244	237.444	24.0424	247.303	48.0424	261.068	72.0424	254.3	96.0424	216	120.042	233	144.042	218.6	168.042	191.778	192.042	176.246	216.042	149
0.04256	237.351	24.0426	247.303	48.0426	260.882	72.0426	254.5	96.0426	215.8	120.043	233	144.043	218.6	168.043	191.778	192.043	175.967	216.043	149
0.04267	237.351	24.0427	247.303	48.0427	260.789	72.0427	254.3	96.0427	215.7	120.043	233.4	144.043	218.7	168.043	191.778	192.043	175.967	216.043	148.8
0.04278	237.444	24.0428	247.303	48.0428	260.882	72.0428	254.5	96.0428	215.9	120.043	232.9	144.043	218.7	168.043	191.778	192.043	176.06	216.043	148.8
0.04289	237.444	24.0429	247.303	48.0429	260.882	72.0429	254.3	96.0429	216.1	120.043	233	144.043	218.8	168.043	191.964	192.043	176.06	216.043	148.8
0.043	237.351	24.043	247.396	48.043	260.882	72.043	254.5	96.043	216.2	120.043	232.9	144.043	218.9	168.043	191.778	192.043	176.153	216.043	148.7
0.04311	237.351	24.0431	247.396	48.0431	260.882	72.0431	254.2	96.0431	216.1	120.043	233.3	144.043	218.9	168.043	191.778	192.043	175.874	216.043	148.5
0.04322	237.444	24.0432	247.303	48.0432	261.068	72.0432	254.4	96.0432	215.9	120.043	232.8	144.043	218.9	168.043	191.778	192.043	175.874	216.043	148.6
0.04333	237.351	24.0433	247.21	48.0433	261.068	72.0433	254.2	96.0433	215.8	120.043	232.9	144.043	218.9	168.043	191.778	192.043	176.06	216.043	148.8
0.04344	237.351	24.0434	247.117	48.0434	260.789	72.0434	254.4	96.0434	215.9	120.043	232.9	144.043	218.9	168.043	191.964	192.043	176.06	216.043	148.8
0.04356	237.258	24.0436	247.21	48.0436	260.603	72.0436	254.1	96.0436	216	120.044	233.2	144.044	218.9	168.044	191.778	192.044	175.967	216.044	148.7
0.04367	237.351	24.0437	247.21	48.0437	260.603	72.0437	254.3	96.0437	216	120.044	232.8	144.044	218.8	168.044	191.778	192.044	175.781	216.044	148.6
0.04378	237.351	24.0438	247.21	48.0438	260.696	72.0438	254.1	96.0438	215.9	120.044	232.9	144.044	218.8	168.044	191.778	192.044	175.874	216.044	148.7
0.04389	237.351	24.0439	247.117	48.0439	260.696	72.0439	254.3	96.0439	215.6	120.044	233	144.044	218.8	168.044	191.778	192.044	176.06	216.044	148.6
0.044	237.351	24.044	247.117	48.044	260.696	72.044	254.1	96.044	215.6	120.044	233.2	144.044	218.7	168.044	191.964	192.044	175.874	216.044	148.4
0.04411	237.351	24.0441	247.21	48.0441	260.789	72.0441	254.2	96.0441	215.7	120.044	232.8	144.044	218.5	168.044	191.778	192.044	175.781	216.044	148.4
0.04422	237.351	24.0442	247.21	48.0442	260.975	72.0442	254	96.0442	215.9	120.044	232.8	144.044	218.5	168.044	191.778	192.044	175.688	216.044	148.6
0.04433	237.258	24.0443	247.21	48.0443	260.882	72.0443	254.2	96.0443	216	120.044	233	144.044	218.4	168.044	191.778	192.044	175.874	216.044	148.7
0.04444	237.258	24.0444	247.21	48.0444	260.603	72.0444	254.1	96.0444	215.9	120.044	233	144.044	218.3	168.044	191.778	192.044	176.06	216.044	148.6
0.04456	237.351	24.0446	247.117	48.0446	260.417	72.0446	254.2	96.0446	215.7	120.045	232.7	144.045	218.3	168.045	191.964	192.045	175.688	216.045	148.5
0.04467	237.351	24.0447	247.024	48.0447	260.51	72.0447	254.1	96.0447	215.7	120.045	232.7	144.045	218.3	168.045	191.778	192.045	175.688	216.045	148.5
0.04478	237.258	24.0448	247.024	48.0448	260.603	72.0448	254.2	96.0448	215.7	120.045	233	144.045	218.3	168.045	191.778	192.045	175.874	216.045	148.5
0.04489	237.165	24.0449	247.024	48.0449	260.603	72.0449	254	96.0449	215.8	120.045	232.8	144.045	218.3	168.045	191.778	192.045	175.874	216.045	148.4
0.045	237.258	24.045	247.024	48.045	260.603	72.045	254.1	96.045	215.8	120.045	232.7	144.045	218.3	168.045	191.778	192.045	175.874	216.045	148.3
0.04511	237.258	24.0451	247.024	48.0451	260.789	72.0451	254.1	96.0451	215.6	120.045	232.6	144.045	218.4	168.045	191.964	192.045	175.595	216.045	148.2
0.04522	237.165	24.0452	247.024	48.0452	260.882	72.0452	254.1	96.0452	215.4	120.045	233.1	144.045	218.4	168.045	191.778	192.045	175.688	216.045	148.4
0.04533	237.072	24.0453	247.024	48.0453	260.789	72.0453	254.1	96.0453	215.4	120.045	232.6	144.045	218.5	168.045	191.778	192.045	175.967	216.045	148.5
0.04544	237.165	24.0454	247.117	48.0454	260.51	72.0454	254.1	96.0454	215.6	120.045	232.7	144.045	218.6	168.045	191.778	192.045	175.781	216.045	148.5
0.04556	237.258	24.0456	247.117	48.0456	260.417	72.0456	254.1	96.0456	215.8	120.046	232.7	144.046	218.6	168.046	191.685	192.046	175.781	216.046	148.3
0.04567	237.165	24.0457	247.117	48.0457	260.417	72.0457	254.1	96.0457	215.8	120.046	233	144.046	218.6	168.046	191.964	192.046	175.502	216.046	148.3
0.04578	237.165	24.0458	247.024	48.0458	260.51	72.0458	254.1	96.0458	215.7	120.046	232.5	144.046	218.6	168.046	191.778	192.046	175.688	216.046	148.3
0.04589	237.165	24.0459	246.931	48.0459	260.51	72.0459	254	96.0459	215.5	120.046	232.7	144.046	218.6	168.046	191.778	192.046	175.874	216.046	148.3
0.046	237.165	24.046	246.931	48.046	260.51	72.046	254.1	96.046	215.5	120.046	232.7	144.046	218.6	168.046	191.778	192.046	175.688	216.046	148.1
0.04611	237.072	24.0461	246.931	48.0461	260.696	72.0461	254	96.0461	215.5	120.046	232.9	144.046	218.5	168.046	191.685	192.046	175.688	216.046	148.1
0.04622	237.072	24.0462	246.931	48.0462	260.789	72.0462	254.1	96.0462	215.6	120.046	232.5	144.046	218.5	168.046	191.871	192.046	175.595	216.046	148.3
0.04633	237.165	24.0463	246.838	48.0463	260.696	72.0463	253.9	96.0463	215.5	120.046	232.6	144.046	218.4	168.046	191.778	192.046	175.781	216.046	148.4
0.04644	237.165	24.0464	246.838	48.0464	260.417	72.0464	254.1	96.0464	215.3	120.046	232.8	144.046	218.3	168.046	191.778	192.046	175.874	216.046	148.3
0.04656	237.165	24.0466	246.838	48.0466	260.231	72.0466	253.9	96.0466	215.2	120.047	232.7	144.047	218.3	168.047	191.778	192.047	175.595	216.047	148.2
0.04667	237.072	24.0467	246.838	48.0467	260.324	72.0467	254.1	96.0467	215.3	120.047	232.5	144.047	218.2	168.047	191.685	192.047	175.595	216.047	148.2
0.04678	237.165	24.0468	246.838	48.0468	260.417	72.0468	253.9	96.0468	215.4	120.047	232.5	144.047	218.1	168.047	191.871	192.047	175.502	216.047	148.2
0.04689	237.258	24.0469	246.931	48.0469	260.417	72.0469	254.1	96.0469	215.6	120.047	232.9	144.047	218.1	168.047	191.871	192.047	175.688	216.047	148.1
0.047	237.165	24.047	246.838	48.047	260.417	72.047	253.8	96.047	215.6	120.047	232.5	144.047	218	168.047	191.778	192.047	175.781	216.047	147.9
0.04711	237.072	24.0471	246.745	48.0471	260.51	72.0471	254	96.0471	215.5	120.047	232.6	144.047	218	168.047	191.778	192.047	175.409	216.047	147.9
0.04722	237.165	24.0472	246.745	48.0472	260.603	72.0472	253.8	96.0472	215.3	120.047	232.5	144.047	218	168.047	191.685	192.047	175.502	216.047	148.1
0.04733	237.165	24.0473	246.745	48.0473	260.603	72.0473	254	96.0473	215.3	120.047	232.9	144.047	218.1	168.047	191.871	192.047	175.688	216.047	148.2
0.04744	237.165	24.0474	246.745	48.0474	260.417	72.0474	253.8	96.0474	215.3	120.047	232.4	144.047	218.1	168.047	191.871	192.047	175.688	216.047	148.2
0.04756	237.072	24.0476	246.838	48.0476	260.231	72.0476	254	96.0476	215.4	120.048	232.5	144.048	218.2	168.048	191.778	192.048	175.688	216.048	148
0.04767	237.165	24.0477	246.745	48.0477	260.231	72.0477	253.8	96.0477	215.4	120.048	232.5	144.048	218.2	168.048	191.778	192.048	175.409	216.048	148
0.04778	237.258	24.0478	246.745	48.0478	260.231	72.0478	254	96.0478	215.2	120.048	232.7	144.048	218.3	168.048	191.685	192.048	175.502	216.048	148
0.04789	237.165	24.0479	246.745	48.0479	260.324	72.0479	253.8	96.0479	215.1	120.048	232.3	144.048	218.3	168.048	191.778	192.048	175.688	216.048	148
0.048	237.072	24.048	246.745	48.048	260.231	72.048	254	96.048	215	120.048	232.4	144.048	218.4	168.048	191.871	192.048	175.502	216.048	147.8
0.04811	237.072	24.0481	246.745	48.0481	260.231	72.0481	253.8	96.0481	215.2	120.048	232.6	144.048	218.4	168.048	191.778	192.048	175.595	216.048	147.7
0.04822	237.072	24.0482	246.745	48.0482	260.324	72.0482	253.9	96.0482	215.3	120.048	232.6	144.048	218.4	168.048	191.778	192.048	175.409	216.048	147.9
0.04833	237.165	24.0483	246.745	48.0483	260.417	72.0483	253.7	96.0483	215.4	120.048	232.3	144.048	218.4	168.048	191.685	192.048	175.502	216.048	148
0.04844	237.072	24.0484	246.652	48.0484	260.417	72.0484	253.9	96.0484	215.4	120.048	232.3	144.048	218.3	168.048	191.778	192.048	175.688	216.048	148
0.04856	237.072	24.0486	246.652	48.0486	260.138	72.0486	253.7	96.0486	215.2	120.049	232.7	144.049	218.2	168.049	191.964	192.049	175.409	216.049	147.9
0.04867	237.072	24.0487	246.745	48.0487	259.952	72.0487	253.9	96.0487	215.1	120.049	232.4	144.049	218.2	168.049	191.778	192.049	175.409	216.049	147.8
0.04878	237.072	24.0488	246.745	48.0488	259.952	72.0488	253.7	96.0488	215.1	120.049	232.4	144.049	218.1	168.049	191.778	192.049	175.502	216.049	147.8
0.04889	236.979	24.0489	246.745	48.0489	260.138	72.0489	253.8	96.0489	215.2	120.049	232.3	144.049	218	168.049	191.685	192.049	175.502	216.049	147.8
0.049	236.979	24.049	246.745	48.049	260.138	72.049	253.7	96.049	215.2	120.049	232.7	144.049	217.9	168.049	191.685	192.049	175.502	216.049	147.7
0.04911	236.979	24.0491	246.745	48.0491	260.138	72.0491	253.8	96.0491	215.1	120.049	232.2	144.049	217.9	168.049	191.964	192.049	175.223	216.049	147.6
0.04922	237.165	24.0492	246.745	48.0492	260.138	72.0492	253.7	96.0492	215	120.049	232.3	144.049	217.8	168.049	191.778	192.049	175.409	216.049	147.6
0.04933	237.072	24.0493	246.745	48.0493	260.324	72.0493	253.8	96.0493	214.9	120.049	232.3	144.049	217.8	168.049	191.778	192.049	175.595	216.049	147.8
0.04944	237.072	24.0494	246.838	48.0494	260.324	72.0494	253.7	96.0494	214.9	120.049	232.6	144.049	217.8	168.049	191.778	192.049	175.223	216.049	147.9
0.04956	237.072	24.0496	246.745	48.0496	260.138	72.0496	253.7	96.0496	215.1	120.05	232.2	144.05	217.8	168.05	191.685	192.05	175.223	216.05	147.8
0.04967	237.072	24.0497	246.652	48.0497	259.952	72.0497	253.8	96.0497	215.2	120.05	232.3	144.05	217.8	168.05	191.871	192.05	175.409	216.05	147.7
0.04978	237.072	24.0498	246.652	48.0498	259.859	72.0498	253.7	96.0498	215.2	120.05	232.5	144.05	217.9	168.05	191.778	192.05	175.409	216.05	147.7
0.04989	236.979	24.0499	246.559	48.0499	259.952	72.0499	253.8	96.0499	215.1	120.05	232.4	144.05	217.9	168.05	191.778	192.05	175.316	216.05	147.7
0.05	236.979	24.05	246.559	48.05	259.952	72.05	253.6	96.05	214.9	120.05	232.2	144.05	218	168.05	191.778	192.05	175.223	216.05	147.6
0.05011	236.979	24.0501	246.559	48.0501	259.952	72.0501	253.7	96.0501	214.9	120.05	232.1	144.05	218.1	168.05	191.685	192.05	175.409	216.05	147.5
0.05022	237.072	24.0502	246.559	48.0502	260.045	72.0502	253.6	96.0502	215	120.05	232.6	144.05	218.1	168.05	191.871	192.05	175.502	216.05	147.4
0.05033	237.072	24.0503	246.559	48.0503	260.231	72.0503	253.7	96.0503	215.1	120.05	232.1	144.05	218.1	168.05	191.778	192.05	175.13	216.05	147.6
0.05044	236.979	24.0504	246.559	48.0504	260.324	72.0504	253.6	96.0504	215	120.05	232.2	144.05	218.1	168.05	191.778	192.05	175.223	216.05	147.7
0.05056	236.979	24.0506	246.559	48.0506	260.138	72.0506	253.7	96.0506	214.9	120.051	232.1	144.051	218.1	168.051	191.778	192.051	175.409	216.051	147.7
0.05067	237.072	24.0507	246.559	48.0507	259.952	72.0507	253.5	96.0507	214.7	120.051	232.5	144.051	218	168.051	191.685	192.051	175.316	216.051	147.5
0.05078	236.979	24.0508	246.559	48.0508	259.766	72.0508	253.7	96.0508	214.7	120.051	232	144.051	218	168.051	191.871	192.051	175.223	216.051	147.5
0.05089	236.886	24.0509	246.559	48.0509	259.859	72.0509	253.5	96.0509	214.8	120.051	232.2	144.051	217.9	168.051	191.871	192.051	175.223	216.051	147.6
0.051	236.886	24.051	246.559	48.051	259.859	72.051	253.8	96.051	215	120.051	232.3	144.051	217.8	168.051	191.778	192.051	175.316	216.051	147.4
0.05111	237.072	24.0511	246.559	48.0511	259.952	72.0511	253.5	96.0511	215.1	120.051	232.4	144.051	217.7	168.051	191.778	192.051	175.409	216.051	147.3
0.05122	236.979	24.0512	246.559	48.0512	259.952	72.0512	253.7	96.0512	215	120.051	232	144.051	217.7	168.051	191.685	192.051	175.13	216.051	147.3
0.05133	236.886	24.0513	246.559	48.0513	260.138	72.0513	253.5	96.0513	214.8	120.051	232	144.051	217.6	168.051	191.871	192.051	175.223	216.051	147.5
0.05144	236.979	24.0514	246.559	48.0514	260.138	72.0514	253.7	96.0514	214.7	120.051	232.3	144.051	217.6	168.051	191.871	192.051	175.409	216.051	147.6
0.05156	236.979	24.0516	246.466	48.0516	260.045	72.0516	253.4	96.0516	214.8	120.052	232.1	144.052	217.7	168.052	191.778	192.052	175.223	216.052	147.5
0.05167	236.886	24.0517	246.466	48.0517	259.766	72.0517	253.7	96.0517	214.9	120.052	232	144.052	217.7	168.052	191.778	192.052	175.223	216.052	147.4
0.05178	236.886	24.0518	246.466	48.0518	259.673	72.0518	253.4	96.0518	214.8	120.052	232	144.052	217.8	168.052	191.685	192.052	175.223	216.052	147.4
0.05189	236.886	24.0519	246.466	48.0519	259.766	72.0519	253.7	96.0519	214.7	120.052	232.4	144.052	217.8	168.052	191.871	192.052	175.223	216.052	147.4
0.052	236.979	24.052	246.559	48.052	259.766	72.052	253.4	96.052	214.5	120.052	231.9	144.052	217.9	168.052	191.871	192.052	175.223	216.052	147.3
0.05211	236.979	24.0521	246.466	48.0521	259.766	72.0521	253.6	96.0521	214.5	120.052	232.1	144.052	218	168.052	191.778	192.052	175.037	216.052	147.2
0.05222	236.886	24.0522	246.373	48.0522	259.766	72.0522	253.4	96.0522	214.7	120.052	232	144.052	218	168.052	191.778	192.052	175.316	216.052	147.1
0.05233	236.886	24.0523	246.373	48.0523	259.952	72.0523	253.6	96.0523	214.9	120.052	232.4	144.052	218	168.052	191.685	192.052	175.409	216.052	147.3
0.05244	236.979	24.0524	246.373	48.0524	259.952	72.0524	253.4	96.0524	214.9	120.052	231.8	144.052	217.9	168.052	191.778	192.052	174.944	216.052	147.4
0.05256	236.886	24.0526	246.373	48.0526	259.766	72.0526	253.5	96.0526	214.7	120.053	232	144.053	217.9	168.053	191.871	192.053	175.13	216.053	147.4
0.05267	236.886	24.0527	246.373	48.0527	259.58	72.0527	253.4	96.0527	214.6	120.053	232.1	144.053	217.7	168.053	191.778	192.053	175.316	216.053	147.3
0.05278	236.793	24.0528	246.373	48.0528	259.58	72.0528	253.5	96.0528	214.6	120.053	232.2	144.053	217.6	168.053	191.778	192.053	175.037	216.053	147.2
0.05289	236.886	24.0529	246.28	48.0529	259.673	72.0529	253.4	96.0529	214.7	120.053	231.9	144.053	217.5	168.053	191.685	192.053	175.037	216.053	147.3
0.053	236.979	24.053	246.28	48.053	259.673	72.053	253.5	96.053	214.7	120.053	231.9	144.053	217.5	168.053	191.778	192.053	175.223	216.053	147.2
0.05311	236.886	24.0531	246.28	48.0531	259.673	72.0531	253.4	96.0531	214.6	120.053	232.2	144.053	217.4	168.053	191.871	192.053	175.13	216.053	147.1
0.05322	236.886	24.0532	246.373	48.0532	259.859	72.0532	253.5	96.0532	214.4	120.053	232	144.053	217.4	168.053	191.778	192.053	175.037	216.053	147
0.05333	236.886	24.0533	246.28	48.0533	259.952	72.0533	253.5	96.0533	214.4	120.053	231.9	144.053	217.4	168.053	191.778	192.053	175.13	216.053	147.1
0.05344	236.979	24.0534	246.187	48.0534	259.859	72.0534	253.4	96.0534	214.5	120.053	231.8	144.053	217.4	168.053	191.685	192.053	175.223	216.053	147.3
0.05356	236.793	24.0536	246.187	48.0536	259.58	72.0536	253.4	96.0536	214.7	120.054	232.2	144.054	217.5	168.054	191.778	192.054	175.13	216.054	147.3
0.05367	236.793	24.0537	246.187	48.0537	259.487	72.0537	253.4	96.0537	214.8	120.054	231.8	144.054	217.6	168.054	191.871	192.054	174.944	216.054	147.2
0.05378	236.886	24.0538	246.187	48.0538	259.58	72.0538	253.4	96.0538	214.6	120.054	231.9	144.054	217.7	168.054	191.685	192.054	175.037	216.054	147.1
0.05389	236.886	24.0539	246.28	48.0539	259.673	72.0539	253.4	96.0539	214.4	120.054	231.8	144.054	217.7	168.054	191.778	192.054	175.223	216.054	147.1
0.054	236.886	24.054	246.28	48.054	259.673	72.054	253.5	96.054	214.4	120.054	232.2	144.054	217.8	168.054	191.685	192.054	175.037	216.054	147.1
0.05411	236.886	24.0541	246.28	48.0541	259.766	72.0541	253.3	96.0541	214.5	120.054	231.7	144.054	217.8	168.054	191.778	192.054	175.037	216.054	147
0.05422	236.886	24.0542	246.187	48.0542	259.859	72.0542	253.4	96.0542	214.6	120.054	231.8	144.054	217.8	168.054	191.871	192.054	174.944	216.054	146.8
0.05433	236.886	24.0543	246.28	48.0543	259.859	72.0543	253.3	96.0543	214.5	120.054	231.8	144.054	217.7	168.054	191.685	192.054	175.13	216.054	146.9
0.05444	236.793	24.0544	246.28	48.0544	259.58	72.0544	253.4	96.0544	214.3	120.054	232.1	144.054	217.7	168.054	191.778	192.054	175.223	216.054	147.1
0.05456	236.793	24.0546	246.373	48.0546	259.394	72.0546	253.3	96.0546	214.2	120.055	231.6	144.055	217.6	168.055	191.685	192.055	174.944	216.055	147.1
0.05467	236.7	24.0547	246.373	48.0547	259.394	72.0547	253.4	96.0547	214.3	120.055	231.8	144.055	217.5	168.055	191.778	192.055	174.944	216.055	147
0.05478	236.886	24.0548	246.373	48.0548	259.487	72.0548	253.2	96.0548	214.5	120.055	232	144.055	217.4	168.055	191.871	192.055	175.13	216.055	146.9
0.05489	236.886	24.0549	246.28	48.0549	259.487	72.0549	253.4	96.0549	214.6	120.055	231.9	144.055	217.3	168.055	191.685	192.055	175.13	216.055	146.9
0.055	236.886	24.055	246.187	48.055	259.58	72.055	253.2	96.055	214.5	120.055	231.7	144.055	217.3	168.055	191.778	192.055	175.13	216.055	147
0.05511	236.793	24.0551	246.094	48.0551	259.766	72.0551	253.5	96.0551	214.4	120.055	231.7	144.055	217.3	168.055	191.685	192.055	174.758	216.055	146.9
0.05522	236.886	24.0552	246.187	48.0552	259.859	72.0552	253.2	96.0552	214.3	120.055	232.1	144.055	217.3	168.055	191.778	192.055	174.944	216.055	146.7
0.05533	236.886	24.0553	246.094	48.0553	259.673	72.0553	253.4	96.0553	214.3	120.055	231.7	144.055	217.3	168.055	191.871	192.055	175.223	216.055	146.7
0.05544	236.886	24.0554	246.094	48.0554	259.394	72.0554	253.2	96.0554	214.4	120.055	231.7	144.055	217.4	168.055	191.778	192.055	174.944	216.055	146.9
0.05556	236.7	24.0556	246.094	48.0556	259.301	72.0556	253.3	96.0556	214.4	120.056	231.6	144.056	217.5	168.056	191.778	192.056	174.851	216.056	147
0.05567	236.7	24.0557	246.094	48.0557	259.394	72.0557	253.1	96.0557	214.2	120.056	232.1	144.056	217.5	168.056	191.685	192.056	174.944	216.056	147
0.05578	236.793	24.0558	246.094	48.0558	259.394	72.0558	253.3	96.0558	214	120.056	231.6	144.056	217.6	168.056	191.778	192.056	175.037	216.056	146.8
0.05589	236.886	24.0559	246.094	48.0559	259.487	72.0559	253.1	96.0559	214.1	120.056	231.7	144.056	217.6	168.056	191.871	192.056	174.944	216.056	146.8
0.056	236.793	24.056	246.187	48.056	259.58	72.056	253.2	96.056	214.2	120.056	231.7	144.056	217.6	168.056	191.778	192.056	174.944	216.056	146.8
0.05611	236.793	24.0561	246.187	48.0561	259.673	72.0561	253.2	96.0561	214.4	120.056	232	144.056	217.6	168.056	191.778	192.056	175.037	216.056	146.8
0.05622	236.793	24.0562	246.094	48.0562	259.58	72.0562	253.2	96.0562	214.4	120.056	231.5	144.056	217.6	168.056	191.685	192.056	174.944	216.056	146.6
0.05633	236.793	24.0563	246.001	48.0563	259.301	72.0563	253.1	96.0563	214.3	120.056	231.6	144.056	217.5	168.056	191.778	192.056	174.851	216.056	146.5
0.05644	236.7	24.0564	245.908	48.0564	259.301	72.0564	253.2	96.0564	214.1	120.056	231.8	144.056	217.4	168.056	191.871	192.056	175.037	216.056	146.7
0.05656	236.607	24.0566	246.001	48.0566	259.301	72.0566	253.2	96.0566	214.2	120.057	231.8	144.057	217.3	168.057	191.778	192.057	174.851	216.057	146.8
0.05667	236.7	24.0567	246.094	48.0567	259.394	72.0567	253.2	96.0567	214.3	120.057	231.5	144.057	217.2	168.057	191.778	192.057	174.944	216.057	146.8
0.05678	236.793	24.0568	246.094	48.0568	259.394	72.0568	253.2	96.0568	214.3	120.057	231.5	144.057	217.1	168.057	191.685	192.057	174.851	216.057	146.7
0.05689	236.7	24.0569	246.094	48.0569	259.487	72.0569	253.1	96.0569	214.1	120.057	231.9	144.057	217	168.057	191.778	192.057	174.851	216.057	146.6
0.057	236.7	24.057	246.094	48.057	259.58	72.057	253.2	96.057	213.9	120.057	231.6	144.057	217	168.057	191.871	192.057	175.13	216.057	146.7
0.05711	236.7	24.0571	246.187	48.0571	259.394	72.0571	253.1	96.0571	214	120.057	231.5	144.057	217	168.057	191.778	192.057	174.758	216.057	146.7
0.05722	236.7	24.0572	246.187	48.0572	259.208	72.0572	253.2	96.0572	214.3	120.057	231.5	144.057	217.1	168.057	191.778	192.057	174.851	216.057	146.6
0.05733	236.7	24.0573	246.187	48.0573	259.115	72.0573	253	96.0573	214.3	120.057	231.9	144.057	217.1	168.057	191.685	192.057	175.037	216.057	146.4
0.05744	236.607	24.0574	246.094	48.0574	259.301	72.0574	253.2	96.0574	214.1	120.057	231.4	144.057	217.2	168.057	191.778	192.057	174.665	216.057	146.4
0.05756	236.607	24.0576	246.001	48.0576	259.394	72.0576	253	96.0576	214	120.058	231.5	144.058	217.3	168.058	191.871	192.058	174.851	216.058	146.6
0.05767	236.7	24.0577	245.908	48.0577	259.394	72.0577	253.2	96.0577	214.2	120.058	231.5	144.058	217.4	168.058	191.778	192.058	174.944	216.058	146.7
0.05778	236.7	24.0578	245.908	48.0578	259.487	72.0578	253	96.0578	214.1	120.058	231.9	144.058	217.4	168.058	191.778	192.058	174.665	216.058	146.7
0.05789	236.607	24.0579	246.001	48.0579	259.58	72.0579	253.2	96.0579	213.9	120.058	231.4	144.058	217.5	168.058	191.685	192.058	174.944	216.058	146.5
0.058	236.607	24.058	246.001	48.058	259.394	72.058	252.9	96.058	213.9	120.058	231.5	144.058	217.5	168.058	191.778	192.058	174.758	216.058	146.5
0.05811	236.7	24.0581	246.001	48.0581	259.115	72.0581	253.1	96.0581	214.2	120.058	231.6	144.058	217.4	168.058	191.871	192.058	174.758	216.058	146.5
0.05822	236.607	24.0582	245.908	48.0582	259.115	72.0582	252.9	96.0582	214.2	120.058	231.8	144.058	217.4	168.058	191.778	192.058	174.758	216.058	146.5
0.05833	236.607	24.0583	245.908	48.0583	259.208	72.0583	253.1	96.0583	214	120.058	231.4	144.058	217.2	168.058	191.778	192.058	174.665	216.058	146.4
0.05844	236.607	24.0584	245.908	48.0584	259.208	72.0584	252.9	96.0584	214	120.058	231.5	144.058	217.1	168.058	191.685	192.058	174.851	216.058	146.3
0.05856	236.7	24.0586	246.001	48.0586	259.301	72.0586	253.1	96.0586	214.1	120.059	231.6	144.059	217.1	168.059	191.778	192.059	174.665	216.059	146.4
0.05867	236.7	24.0587	246.094	48.0587	259.394	72.0587	252.9	96.0587	214	120.059	231.6	144.059	217	168.059	191.871	192.059	174.572	216.059	146.6
0.05878	236.607	24.0588	246.094	48.0588	259.487	72.0588	253.1	96.0588	213.8	120.059	231.4	144.059	217	168.059	191.778	192.059	174.944	216.059	146.6
0.05889	236.607	24.0589	246.001	48.0589	259.208	72.0589	252.9	96.0589	213.8	120.059	231.4	144.059	217	168.059	191.778	192.059	174.572	216.059	146.5
0.059	236.7	24.059	245.908	48.059	259.022	72.059	253	96.059	214.1	120.059	231.7	144.059	217	168.059	191.685	192.059	174.665	216.059	146.4
0.05911	236.7	24.0591	245.908	48.0591	259.115	72.0591	252.9	96.0591	214.1	120.059	231.4	144.059	217.1	168.059	191.778	192.059	174.944	216.059	146.4
0.05922	236.7	24.0592	245.908	48.0592	259.208	72.0592	253	96.0592	213.9	120.059	231.4	144.059	217.2	168.059	191.871	192.059	174.572	216.059	146.4
0.05933	236.607	24.0593	245.908	48.0593	259.208	72.0593	252.9	96.0593	213.8	120.059	231.3	144.059	217.2	168.059	191.778	192.059	174.758	216.059	146.3
0.05944	236.607	24.0594	246.001	48.0594	259.394	72.0594	253	96.0594	213.9	120.059	231.7	144.059	217.3	168.059	191.778	192.059	174.665	216.059	146.2
0.05956	236.7	24.0596	245.908	48.0596	259.487	72.0596	252.9	96.0596	213.9	120.06	231.3	144.06	217.3	168.06	191.685	192.06	174.572	216.06	146.3
0.05967	236.7	24.0597	245.908	48.0597	259.301	72.0597	253	96.0597	213.7	120.06	231.4	144.06	217.3	168.06	191.778	192.06	174.758	216.06	146.4
0.05978	236.607	24.0598	245.908	48.0598	259.022	72.0598	252.9	96.0598	213.7	120.06	231.3	144.06	217.3	168.06	191.871	192.06	174.572	216.06	146.5
0.05989	236.7	24.0599	246.001	48.0599	258.929	72.0599	252.9	96.0599	213.9	120.06	231.7	144.06	217.2	168.06	191.778	192.06	174.851	216.06	146.4
0.06	236.7	24.06	246.094	48.06	259.022	72.06	252.9	96.06	214	120.06	231.2	144.06	217.1	168.06	191.778	192.06	174.572	216.06	146.3
0.06011	236.607	24.0601	246.094	48.0601	259.022	72.0601	252.9	96.0601	213.9	120.06	231.3	144.06	217	168.06	191.685	192.06	174.572	216.06	146.3
0.06022	236.514	24.0602	246.001	48.0602	259.115	72.0602	252.9	96.0602	213.7	120.06	231.4	144.06	216.9	168.06	191.685	192.06	174.851	216.06	146.3
0.06033	236.607	24.0603	245.908	48.0603	259.301	72.0603	252.8	96.0603	213.8	120.06	231.5	144.06	216.8	168.06	191.871	192.06	174.479	216.06	146.2
0.06044	236.607	24.0604	245.908	48.0604	259.301	72.0604	252.9	96.0604	213.8	120.06	231.2	144.06	216.8	168.06	191.778	192.06	174.665	216.06	146
0.06056	236.607	24.0606	245.815	48.0606	259.115	72.0606	252.8	96.0606	213.6	120.061	231.2	144.061	216.8	168.061	191.778	192.061	174.665	216.061	146.1
0.06067	236.514	24.0607	245.815	48.0607	258.929	72.0607	252.9	96.0607	213.5	120.061	231.5	144.061	216.8	168.061	191.685	192.061	174.572	216.061	146.3
0.06078	236.607	24.0608	245.815	48.0608	259.022	72.0608	252.8	96.0608	213.8	120.061	231.3	144.061	216.8	168.061	191.778	192.061	174.572	216.061	146.3
0.06089	236.607	24.0609	245.815	48.0609	259.022	72.0609	252.9	96.0609	213.9	120.061	231.2	144.061	216.9	168.061	191.871	192.061	174.479	216.061	146.2
0.061	236.514	24.061	245.908	48.061	259.022	72.061	252.7	96.061	213.7	120.061	231.2	144.061	217	168.061	191.778	192.061	174.665	216.061	146.1
0.06111	236.514	24.0611	246.001	48.0611	259.115	72.0611	252.9	96.0611	213.6	120.061	231.6	144.061	217.1	168.061	191.778	192.061	174.479	216.061	146.2
0.06122	236.607	24.0612	246.001	48.0612	259.301	72.0612	252.7	96.0612	213.7	120.061	231.1	144.061	217.1	168.061	191.778	192.061	174.479	216.061	146.2
0.06133	236.607	24.0613	245.908	48.0613	259.115	72.0613	252.9	96.0613	213.7	120.061	231.2	144.061	217.2	168.061	191.685	192.061	174.758	216.061	146.1
0.06144	236.607	24.0614	245.815	48.0614	258.929	72.0614	252.7	96.0614	213.5	120.061	231.2	144.061	217.2	168.061	191.871	192.061	174.386	216.061	145.9
0.06156	236.514	24.0616	245.815	48.0616	258.836	72.0616	252.9	96.0616	213.5	120.062	231.6	144.062	217.1	168.062	191.778	192.062	174.572	216.062	146
0.06167	236.607	24.0617	245.722	48.0617	258.929	72.0617	252.7	96.0617	213.8	120.062	231.1	144.062	217.1	168.062	191.778	192.062	174.572	216.062	146.2
0.06178	236.607	24.0618	245.815	48.0618	259.022	72.0618	252.9	96.0618	213.8	120.062	231.2	144.062	217	168.062	191.778	192.062	174.479	216.062	146.2
0.06189	236.514	24.0619	245.815	48.0619	259.022	72.0619	252.7	96.0619	213.6	120.062	231.3	144.062	216.9	168.062	191.685	192.062	174.572	216.062	146.1
0.062	236.514	24.062	245.722	48.062	259.208	72.062	252.9	96.062	213.5	120.062	231.4	144.062	216.8	168.062	191.871	192.062	174.479	216.062	146
0.06211	236.514	24.0621	245.722	48.0621	259.301	72.0621	252.6	96.0621	213.7	120.062	231.1	144.062	216.7	168.062	191.778	192.062	174.665	216.062	146.1
0.06222	236.607	24.0622	245.815	48.0622	259.022	72.0622	252.8	96.0622	213.7	120.062	231.1	144.062	216.7	168.062	191.778	192.062	174.479	216.062	146.1
0.06233	236.607	24.0623	245.815	48.0623	258.836	72.0623	252.6	96.0623	213.4	120.062	231.4	144.062	216.7	168.062	191.778	192.062	174.572	216.062	146
0.06244	236.514	24.0624	245.815	48.0624	258.836	72.0624	252.8	96.0624	213.4	120.062	231.1	144.062	216.7	168.062	191.685	192.062	174.479	216.062	145.8
0.06256	236.607	24.0626	245.815	48.0626	258.836	72.0626	252.7	96.0626	213.6	120.063	231.1	144.063	216.8	168.063	191.871	192.063	174.758	216.063	145.9
0.06267	236.607	24.0627	245.815	48.0627	258.836	72.0627	252.8	96.0627	213.8	120.063	231	144.063	216.9	168.063	191.778	192.063	174.386	216.063	146.1
0.06278	236.514	24.0628	245.722	48.0628	258.929	72.0628	252.7	96.0628	213.6	120.063	231.4	144.063	217	168.063	191.778	192.063	174.572	216.063	146.1
0.06289	236.514	24.0629	245.722	48.0629	259.022	72.0629	252.8	96.0629	213.4	120.063	231	144.063	217	168.063	191.778	192.063	174.479	216.063	146.1
0.063	236.514	24.063	245.722	48.063	258.929	72.063	252.7	96.063	213.5	120.063	231.1	144.063	217.1	168.063	191.685	192.063	174.665	216.063	145.9
0.06311	236.607	24.0631	245.722	48.0631	258.65	72.0631	252.7	96.0631	213.6	120.063	231	144.063	217.1	168.063	191.871	192.063	174.293	216.063	145.9
0.06322	236.607	24.0632	245.722	48.0632	258.65	72.0632	252.7	96.0632	213.3	120.063	231.4	144.063	217	168.063	191.778	192.063	174.479	216.063	146
0.06333	236.514	24.0633	245.629	48.0633	258.836	72.0633	252.7	96.0633	213.2	120.063	230.9	144.063	217	168.063	191.778	192.063	174.665	216.063	145.9
0.06344	236.514	24.0634	245.629	48.0634	258.836	72.0634	252.8	96.0634	213.5	120.063	231.1	144.063	216.9	168.063	191.778	192.063	174.386	216.063	145.7
0.06356	236.607	24.0636	245.722	48.0636	258.929	72.0636	252.7	96.0636	213.7	120.064	231.2	144.064	216.8	168.064	191.685	192.064	174.479	216.064	145.7
0.06367	236.514	24.0637	245.722	48.0637	259.115	72.0637	252.8	96.0637	213.5	120.064	231.2	144.064	216.7	168.064	191.871	192.064	174.386	216.064	145.9
0.06378	236.421	24.0638	245.722	48.0638	259.022	72.0638	252.6	96.0638	213.3	120.064	230.9	144.064	216.6	168.064	191.778	192.064	174.479	216.064	146
0.06389	236.514	24.0639	245.722	48.0639	258.743	72.0639	252.8	96.0639	213.4	120.064	230.9	144.064	216.5	168.064	191.778	192.064	174.293	216.064	146
0.064	236.514	24.064	245.629	48.064	258.65	72.064	252.6	96.064	213.5	120.064	231.3	144.064	216.5	168.064	191.778	192.064	174.386	216.064	145.8
0.06411	236.514	24.0641	245.722	48.0641	258.743	72.0641	252.8	96.0641	213.3	120.064	230.9	144.064	216.5	168.064	191.685	192.064	174.665	216.064	145.8
0.06422	236.514	24.0642	245.722	48.0642	258.743	72.0642	252.6	96.0642	213.2	120.064	230.9	144.064	216.5	168.064	191.871	192.064	174.293	216.064	145.9
0.06433	236.514	24.0643	245.629	48.0643	258.836	72.0643	252.8	96.0643	213.4	120.064	230.9	144.064	216.6	168.064	191.778	192.064	174.479	216.064	145.8
0.06444	236.607	24.0644	245.629	48.0644	259.022	72.0644	252.6	96.0644	213.6	120.064	231.3	144.064	216.6	168.064	191.778	192.064	174.479	216.064	145.7
0.06456	236.514	24.0646	245.629	48.0646	259.022	72.0646	252.8	96.0646	213.3	120.065	230.8	144.065	216.7	168.065	191.778	192.065	174.386	216.065	145.6
0.06467	236.421	24.0647	245.629	48.0647	258.743	72.0647	252.5	96.0647	213.3	120.065	230.9	144.065	216.8	168.065	191.685	192.065	174.479	216.065	145.7
0.06478	236.421	24.0648	245.722	48.0648	258.65	72.0648	252.7	96.0648	213.4	120.065	231	144.065	216.9	168.065	191.871	192.065	174.293	216.065	145.9
0.06489	236.607	24.0649	245.629	48.0649	258.743	72.0649	252.5	96.0649	213.3	120.065	231.2	144.065	216.9	168.065	191.778	192.065	174.572	216.065	145.9
0.065	236.607	24.065	245.536	48.065	258.743	72.065	252.7	96.065	213.1	120.065	230.8	144.065	216.9	168.065	191.778	192.065	174.293	216.065	145.8
0.06511	236.514	24.0651	245.536	48.0651	258.743	72.0651	252.5	96.0651	213.2	120.065	230.9	144.065	216.9	168.065	191.778	192.065	174.386	216.065	145.7
0.06522	236.514	24.0652	245.536	48.0652	258.929	72.0652	252.7	96.0652	213.5	120.065	231.2	144.065	216.8	168.065	191.685	192.065	174.572	216.065	145.7
0.06533	236.607	24.0653	245.536	48.0653	258.929	72.0653	252.5	96.0653	213.4	120.065	231	144.065	216.7	168.065	191.871	192.065	174.2	216.065	145.7
0.06544	236.607	24.0654	245.536	48.0654	258.557	72.0654	252.7	96.0654	213.2	120.065	230.9	144.065	216.6	168.065	191.778	192.065	174.386	216.065	145.6
0.06556	236.514	24.0656	245.536	48.0656	258.464	72.0656	252.5	96.0656	213.2	120.066	230.8	144.066	216.5	168.066	191.778	192.066	174.479	216.066	145.5
0.06567	236.421	24.0657	245.536	48.0657	258.65	72.0657	252.6	96.0657	213.3	120.066	231.3	144.066	216.4	168.066	191.778	192.066	174.107	216.066	145.5
0.06578	236.514	24.0658	245.536	48.0658	258.65	72.0658	252.5	96.0658	213.2	120.066	230.8	144.066	216.4	168.066	191.685	192.066	174.386	216.066	145.7
0.06589	236.514	24.0659	245.629	48.0659	258.65	72.0659	252.6	96.0659	213	120.066	230.9	144.066	216.5	168.066	191.871	192.066	174.386	216.066	145.8
0.066	236.514	24.066	245.629	48.066	258.836	72.066	252.5	96.066	213.1	120.066	230.9	144.066	216.6	168.066	191.871	192.066	174.293	216.066	145.7
0.06611	236.514	24.0661	245.629	48.0661	258.929	72.0661	252.5	96.0661	213.4	120.066	231.1	144.066	216.6	168.066	191.778	192.066	174.386	216.066	145.6
0.06622	236.514	24.0662	245.536	48.0662	258.557	72.0662	252.4	96.0662	213.4	120.066	230.7	144.066	216.7	168.066	191.778	192.066	174.2	216.066	145.6
0.06633	236.514	24.0663	245.536	48.0663	258.371	72.0663	252.5	96.0663	213.1	120.066	230.8	144.066	216.8	168.066	191.685	192.066	174.386	216.066	145.6
0.06644	236.421	24.0664	245.536	48.0664	258.464	72.0664	252.5	96.0664	213.2	120.066	231.1	144.066	216.8	168.066	191.778	192.066	174.293	216.066	145.6
0.06656	236.421	24.0666	245.536	48.0666	258.557	72.0666	252.5	96.0666	213.2	120.067	230.9	144.067	216.8	168.067	191.871	192.067	174.2	216.067	145.4
0.06667	236.514	24.0667	245.443	48.0667	258.557	72.0667	252.5	96.0667	213.1	120.067	230.8	144.067	216.8	168.067	191.778	192.067	174.386	216.067	145.4
0.06678	236.514	24.0668	245.443	48.0668	258.743	72.0668	252.5	96.0668	212.9	120.067	230.7	144.067	216.7	168.067	191.778	192.067	174.107	216.067	145.5
0.06689	236.421	24.0669	245.443	48.0669	258.836	72.0669	252.6	96.0669	213.1	120.067	231.2	144.067	216.5	168.067	191.685	192.067	174.2	216.067	145.7
0.067	236.421	24.067	245.536	48.067	258.557	72.067	252.4	96.067	213.3	120.067	230.7	144.067	216.4	168.067	191.778	192.067	174.386	216.067	145.6
0.06711	236.514	24.0671	245.536	48.0671	258.371	72.0671	252.5	96.0671	213.2	120.067	230.8	144.067	216.4	168.067	191.871	192.067	174.107	216.067	145.5
0.06722	236.514	24.0672	245.629	48.0672	258.464	72.0672	252.4	96.0672	213	120.067	230.8	144.067	216.3	168.067	191.778	192.067	174.293	216.067	145.5
0.06733	236.421	24.0673	245.629	48.0673	258.464	72.0673	252.5	96.0673	213.1	120.067	231	144.067	216.3	168.067	191.778	192.067	174.2	216.067	145.5
0.06744	236.328	24.0674	245.536	48.0674	258.464	72.0674	252.3	96.0674	213.2	120.067	230.6	144.067	216.3	168.067	191.778	192.067	174.293	216.067	145.5
0.06756	236.514	24.0676	245.443	48.0676	258.65	72.0676	252.5	96.0676	212.9	120.068	230.7	144.068	216.3	168.068	191.685	192.068	174.107	216.068	145.3
0.06767	236.514	24.0677	245.35	48.0677	258.743	72.0677	252.3	96.0677	212.8	120.068	231	144.068	216.4	168.068	191.871	192.068	174.107	216.068	145.3
0.06778	236.514	24.0678	245.35	48.0678	258.65	72.0678	252.5	96.0678	213.1	120.068	230.7	144.068	216.5	168.068	191.778	192.068	174.386	216.068	145.4
0.06789	236.421	24.0679	245.443	48.0679	258.371	72.0679	252.3	96.0679	213.3	120.068	230.7	144.068	216.6	168.068	191.778	192.068	174.107	216.068	145.5
0.068	236.421	24.068	245.443	48.068	258.371	72.068	252.5	96.068	213.1	120.068	230.6	144.068	216.7	168.068	191.778	192.068	174.2	216.068	145.6
0.06811	236.514	24.0681	245.35	48.0681	258.557	72.0681	252.3	96.0681	213	120.068	231	144.068	216.7	168.068	191.685	192.068	174.386	216.068	145.5
0.06822	236.328	24.0682	245.443	48.0682	258.557	72.0682	252.5	96.0682	213.1	120.068	230.5	144.068	216.7	168.068	191.871	192.068	174.107	216.068	145.4
0.06833	236.328	24.0683	245.443	48.0683	258.743	72.0683	252.3	96.0683	213	120.068	230.6	144.068	216.6	168.068	191.871	192.068	174.293	216.068	145.4
0.06844	236.421	24.0684	245.443	48.0684	258.836	72.0684	252.5	96.0684	212.8	120.068	230.8	144.068	216.5	168.068	191.778	192.068	174.2	216.068	145.4
0.06856	236.421	24.0686	245.443	48.0686	258.65	72.0686	252.3	96.0686	212.8	120.069	230.8	144.069	216.4	168.069	191.778	192.069	174.107	216.069	145.4
0.06867	236.421	24.0687	245.443	48.0687	258.371	72.0687	252.4	96.0687	213.1	120.069	230.6	144.069	216.3	168.069	191.685	192.069	174.2	216.069	145.2
0.06878	236.421	24.0688	245.35	48.0688	258.371	72.0688	252.3	96.0688	213.2	120.069	230.6	144.069	216.3	168.069	191.871	192.069	174.107	216.069	145.2
0.06889	236.421	24.0689	245.35	48.0689	258.464	72.0689	252.4	96.0689	212.9	120.069	231	144.069	216.2	168.069	191.871	192.069	174.293	216.069	145.3
0.069	236.421	24.069	245.35	48.069	258.371	72.069	252.3	96.069	212.9	120.069	230.5	144.069	216.3	168.069	191.778	192.069	174.014	216.069	145.5
0.06911	236.421	24.0691	245.35	48.0691	258.557	72.0691	252.4	96.0691	213	120.069	230.6	144.069	216.3	168.069	191.778	192.069	174.2	216.069	145.5
0.06922	236.328	24.0692	245.257	48.0692	258.65	72.0692	252.3	96.0692	212.9	120.069	230.6	144.069	216.4	168.069	191.685	192.069	174.386	216.069	145.3
0.06933	236.421	24.0693	245.257	48.0693	258.65	72.0693	252.3	96.0693	212.7	120.069	230.9	144.069	216.5	168.069	191.871	192.069	174.014	216.069	145.3
0.06944	236.514	24.0694	245.257	48.0694	258.371	72.0694	252.3	96.0694	212.8	120.069	230.4	144.069	216.6	168.069	191.871	192.069	174.2	216.069	145.3
0.06956	236.421	24.0696	245.35	48.0696	258.278	72.0696	252.3	96.0696	213.1	120.07	230.5	144.07	216.6	168.07	191.778	192.07	174.2	216.07	145.3
0.06967	236.328	24.0697	245.443	48.0697	258.371	72.0697	252.3	96.0697	213.1	120.07	230.7	144.07	216.6	168.07	191.778	192.07	174.014	216.07	145.2
0.06978	236.421	24.0698	245.443	48.0698	258.371	72.0698	252.3	96.0698	212.9	120.07	230.7	144.07	216.6	168.07	191.778	192.07	174.2	216.07	145.1
0.06989	236.421	24.0699	245.35	48.0699	258.464	72.0699	252.3	96.0699	212.9	120.07	230.5	144.07	216.5	168.07	191.778	192.07	174.107	216.07	145.2
0.07	236.235	24.07	245.257	48.07	258.557	72.07	252.3	96.07	213	120.07	230.4	144.07	216.4	168.07	191.871	192.07	174.107	216.07	145.3
0.07011	236.328	24.0701	245.257	48.0701	258.557	72.0701	252.4	96.0701	212.9	120.07	230.9	144.07	216.3	168.07	191.778	192.07	174.107	216.07	145.4
0.07022	236.421	24.0702	245.257	48.0702	258.278	72.0702	252.2	96.0702	212.7	120.07	230.4	144.07	216.2	168.07	191.778	192.07	174.014	216.07	145.3
0.07033	236.514	24.0703	245.35	48.0703	258.185	72.0703	252.4	96.0703	212.7	120.07	230.5	144.07	216.1	168.07	191.778	192.07	174.293	216.07	145.2
0.07044	236.421	24.0704	245.35	48.0704	258.371	72.0704	252.2	96.0704	213	120.07	230.5	144.07	216.1	168.07	191.685	192.07	174.107	216.07	145.2
0.07056	236.328	24.0706	245.35	48.0706	258.371	72.0706	252.4	96.0706	213	120.071	230.8	144.071	216.1	168.071	191.964	192.071	174.014	216.071	145.2
0.07067	236.421	24.0707	245.35	48.0707	258.371	72.0707	252.2	96.0707	212.8	120.071	230.4	144.071	216.1	168.071	191.778	192.071	174.293	216.071	145.1
0.07078	236.514	24.0708	245.35	48.0708	258.557	72.0708	252.4	96.0708	212.8	120.071	230.5	144.071	216.1	168.071	191.778	192.071	173.921	216.071	145
0.07089	236.328	24.0709	245.35	48.0709	258.557	72.0709	252.2	96.0709	212.9	120.071	230.7	144.071	216.2	168.071	191.778	192.071	174.107	216.071	145.1
0.071	236.328	24.071	245.35	48.071	258.278	72.071	252.4	96.071	212.8	120.071	230.5	144.071	216.3	168.071	191.685	192.071	174.2	216.071	145.2
0.07111	236.421	24.0711	245.257	48.0711	258.185	72.0711	252.2	96.0711	212.5	120.071	230.4	144.071	216.4	168.071	191.871	192.071	173.921	216.071	145.3
0.07122	236.514	24.0712	245.164	48.0712	258.278	72.0712	252.4	96.0712	212.6	120.071	230.3	144.071	216.4	168.071	191.871	192.071	174.107	216.071	145.2
0.07133	236.421	24.0713	245.164	48.0713	258.278	72.0713	252.2	96.0713	212.9	120.071	230.8	144.071	216.5	168.071	191.778	192.071	174.107	216.071	145.1
0.07144	236.328	24.0714	245.164	48.0714	258.278	72.0714	252.4	96.0714	212.9	120.071	230.3	144.071	216.5	168.071	191.778	192.071	173.921	216.071	145.1
0.07156	236.421	24.0716	245.257	48.0716	258.464	72.0716	252.1	96.0716	212.7	120.072	230.5	144.072	216.4	168.072	191.685	192.072	174.107	216.072	145.1
0.07167	236.421	24.0717	245.257	48.0717	258.557	72.0717	252.3	96.0717	212.7	120.072	230.5	144.072	216.4	168.072	191.871	192.072	174.107	216.072	145
0.07178	236.328	24.0718	245.164	48.0718	258.278	72.0718	252	96.0718	212.8	120.072	230.7	144.072	216.3	168.072	191.871	192.072	174.014	216.072	144.9
0.07189	236.328	24.0719	245.257	48.0719	258.185	72.0719	252.3	96.0719	212.7	120.072	230.3	144.072	216.2	168.072	191.778	192.072	174.107	216.072	145
0.072	236.328	24.072	245.35	48.072	258.278	72.072	252.1	96.072	212.4	120.072	230.4	144.072	216.1	168.072	191.778	192.072	173.921	216.072	145.2
0.07211	236.421	24.0721	245.35	48.0721	258.278	72.0721	252.3	96.0721	212.6	120.072	230.7	144.072	216	168.072	191.685	192.072	174.2	216.072	145.1
0.07222	236.328	24.0722	245.35	48.0722	258.278	72.0722	252.1	96.0722	212.8	120.072	230.4	144.072	216	168.072	191.871	192.072	173.921	216.072	145
0.07233	236.328	24.0723	245.257	48.0723	258.464	72.0723	252.2	96.0723	212.8	120.072	230.4	144.072	216	168.072	191.871	192.072	174.014	216.072	144.9
0.07244	236.328	24.0724	245.164	48.0724	258.464	72.0724	252.1	96.0724	212.6	120.072	230.3	144.072	216.1	168.072	191.778	192.072	174.2	216.072	145
0.07256	236.421	24.0726	245.164	48.0726	258.185	72.0726	252.2	96.0726	212.6	120.073	230.7	144.073	216.1	168.073	191.778	192.073	173.828	216.073	145.1
0.07267	236.328	24.0727	245.164	48.0727	258.092	72.0727	252.1	96.0727	212.7	120.073	230.2	144.073	216.2	168.073	191.685	192.073	174.014	216.073	145
0.07278	236.235	24.0728	245.164	48.0728	258.185	72.0728	252.2	96.0728	212.6	120.073	230.4	144.073	216.3	168.073	191.871	192.073	173.921	216.073	144.9
0.07289	236.328	24.0729	245.257	48.0729	258.185	72.0729	252.1	96.0729	212.4	120.073	230.5	144.073	216.4	168.073	191.871	192.073	174.014	216.073	144.8
0.073	236.421	24.073	245.164	48.073	258.278	72.073	252.1	96.073	212.5	120.073	230.5	144.073	216.4	168.073	191.778	192.073	173.921	216.073	145.1
0.07311	236.421	24.0731	245.257	48.0731	258.371	72.0731	252.1	96.0731	212.8	120.073	230.3	144.073	216.4	168.073	191.871	192.073	173.921	216.073	145
0.07322	236.235	24.0732	245.257	48.0732	258.464	72.0732	252.1	96.0732	212.8	120.073	230.2	144.073	216.3	168.073	191.685	192.073	174.2	216.073	144.9
0.07333	236.328	24.0733	245.257	48.0733	258.185	72.0733	252.1	96.0733	212.5	120.073	230.7	144.073	216.3	168.073	191.778	192.073	173.828	216.073	144.9
0.07344	236.421	24.0734	245.257	48.0734	257.999	72.0734	252.1	96.0734	212.5	120.073	230.2	144.073	216.2	168.073	191.871	192.073	173.921	216.073	144.8
0.07356	236.328	24.0736	245.164	48.0736	258.092	72.0736	252.1	96.0736	212.7	120.074	230.3	144.074	216.1	168.074	191.778	192.074	173.828	216.074	144.9
0.07367	236.235	24.0737	245.164	48.0737	258.092	72.0737	252	96.0737	212.6	120.074	230.4	144.074	216	168.074	191.778	192.074	174.107	216.074	145
0.07378	236.235	24.0738	245.164	48.0738	258.092	72.0738	252.1	96.0738	212.3	120.074	230.5	144.074	215.9	168.074	191.778	192.074	173.735	216.074	144.9
0.07389	236.328	24.0739	245.164	48.0739	258.278	72.0739	252	96.0739	212.4	120.074	230.2	144.074	215.8	168.074	191.778	192.074	173.921	216.074	144.9
0.074	236.421	24.074	245.164	48.074	258.371	72.074	252.2	96.074	212.7	120.074	230.2	144.074	215.8	168.074	191.964	192.074	173.828	216.074	144.8
0.07411	236.328	24.0741	245.164	48.0741	257.999	72.0741	252	96.0741	212.7	120.074	230.6	144.074	215.8	168.074	191.778	192.074	174.107	216.074	144.7
0.07422	236.328	24.0742	245.164	48.0742	257.906	72.0742	252.2	96.0742	212.5	120.074	230.2	144.074	215.9	168.074	191.871	192.074	173.735	216.074	144.8
0.07433	236.328	24.0743	245.257	48.0743	257.999	72.0743	252	96.0743	212.4	120.074	230.3	144.074	215.9	168.074	191.778	192.074	173.921	216.074	145
0.07444	236.328	24.0744	245.257	48.0744	258.092	72.0744	252.2	96.0744	212.6	120.074	230.3	144.074	216	168.074	191.685	192.074	173.921	216.074	144.9
0.07456	236.328	24.0746	245.164	48.0746	258.092	72.0746	252	96.0746	212.5	120.075	230.5	144.075	216.1	168.075	191.964	192.075	173.921	216.075	144.8
0.07467	236.235	24.0747	245.164	48.0747	258.185	72.0747	252.2	96.0747	212.3	120.075	230.1	144.075	216.2	168.075	191.778	192.075	173.828	216.075	144.8
0.07478	236.235	24.0748	245.071	48.0748	258.185	72.0748	252	96.0748	212.2	120.075	230.2	144.075	216.3	168.075	191.778	192.075	173.828	216.075	144.7
0.07489	236.328	24.0749	245.071	48.0749	257.906	72.0749	252.2	96.0749	212.5	120.075	230.5	144.075	216.3	168.075	191.778	192.075	174.014	216.075	144.6
0.075	236.328	24.075	245.071	48.075	257.812	72.075	251.9	96.075	212.7	120.075	230.2	144.075	216.2	168.075	191.685	192.075	173.735	216.075	144.8
0.07511	236.328	24.0751	245.071	48.0751	257.999	72.0751	252.1	96.0751	212.5	120.075	230.2	144.075	216.1	168.075	191.964	192.075	173.921	216.075	144.9
0.07522	236.235	24.0752	245.071	48.0752	257.999	72.0752	251.9	96.0752	212.3	120.075	230.1	144.075	216	168.075	191.871	192.075	173.828	216.075	144.7
0.07533	236.328	24.0753	245.071	48.0753	258.092	72.0753	252.1	96.0753	212.4	120.075	230.5	144.075	215.9	168.075	191.778	192.075	174.014	216.075	144.8
0.07544	236.328	24.0754	245.164	48.0754	258.278	72.0754	251.9	96.0754	212.5	120.075	230	144.075	215.8	168.075	191.871	192.075	173.642	216.075	144.8
0.07556	236.235	24.0756	245.257	48.0756	258.185	72.0756	252	96.0756	212.3	120.076	230.1	144.076	215.8	168.076	191.685	192.076	173.735	216.076	144.6
0.07567	236.235	24.0757	245.257	48.0757	257.906	72.0757	251.9	96.0757	212.2	120.076	230.4	144.076	215.8	168.076	191.871	192.076	173.921	216.076	144.6
0.07578	236.235	24.0758	245.257	48.0758	257.812	72.0758	252	96.0758	212.3	120.076	230.2	144.076	215.9	168.076	191.871	192.076	173.735	216.076	144.8
0.07589	236.328	24.0759	245.164	48.0759	257.906	72.0759	251.9	96.0759	212.6	120.076	230.1	144.076	216	168.076	191.778	192.076	173.828	216.076	144.8
0.076	236.328	24.076	245.071	48.076	257.906	72.076	252	96.076	212.5	120.076	230.1	144.076	216.1	168.076	191.871	192.076	173.735	216.076	144.7
0.07611	236.235	24.0761	245.071	48.0761	257.999	72.0761	251.9	96.0761	212.3	120.076	230.5	144.076	216.1	168.076	191.685	192.076	173.921	216.076	144.7
0.07622	236.328	24.0762	245.071	48.0762	258.185	72.0762	252	96.0762	212.3	120.076	230	144.076	216.2	168.076	191.871	192.076	173.642	216.076	144.7
0.07633	236.328	24.0763	245.071	48.0763	258.185	72.0763	251.9	96.0763	212.4	120.076	230.1	144.076	216.2	168.076	191.964	192.076	173.735	216.076	144.6
0.07644	236.328	24.0764	245.071	48.0764	257.906	72.0764	251.9	96.0764	212.3	120.076	230.3	144.076	216.2	168.076	191.778	192.076	173.921	216.076	144.5
0.07656	236.235	24.0766	245.071	48.0766	257.719	72.0766	251.9	96.0766	212.1	120.077	230.2	144.077	216.2	168.077	191.871	192.077	173.642	216.077	144.6
0.07667	236.235	24.0767	245.164	48.0767	257.812	72.0767	251.9	96.0767	212.2	120.077	230.1	144.077	216.1	168.077	191.778	192.077	173.828	216.077	144.8
0.07678	236.235	24.0768	245.164	48.0768	257.906	72.0768	252	96.0768	212.5	120.077	230	144.077	216.1	168.077	191.871	192.077	173.642	216.077	144.7
0.07689	236.421	24.0769	245.164	48.0769	257.999	72.0769	251.9	96.0769	212.5	120.077	230.4	144.077	216	168.077	191.964	192.077	173.921	216.077	144.6
0.077	236.328	24.077	245.164	48.077	258.092	72.077	251.9	96.077	212.3	120.077	229.9	144.077	216	168.077	191.778	192.077	173.549	216.077	144.6
0.07711	236.235	24.0771	245.071	48.0771	258.092	72.0771	251.8	96.0771	212.2	120.077	230	144.077	215.9	168.077	191.871	192.077	173.735	216.077	144.6
0.07722	236.235	24.0772	245.071	48.0772	257.719	72.0772	252	96.0772	212.3	120.077	230.2	144.077	215.8	168.077	191.778	192.077	173.828	216.077	144.5
0.07733	236.328	24.0773	245.071	48.0773	257.626	72.0773	251.8	96.0773	212.3	120.077	230.1	144.077	215.8	168.077	191.871	192.077	173.642	216.077	144.4
0.07744	236.235	24.0774	245.071	48.0774	257.812	72.0774	252	96.0774	212	120.077	230	144.077	215.7	168.077	191.964	192.077	173.735	216.077	144.6
0.07756	236.235	24.0776	245.071	48.0776	257.812	72.0776	251.8	96.0776	212	120.078	229.9	144.078	215.7	168.078	191.778	192.078	173.642	216.078	144.7
0.07767	236.235	24.0777	244.978	48.0777	257.906	72.0777	252	96.0777	212.3	120.078	230.4	144.078	215.6	168.078	191.871	192.078	173.921	216.078	144.6
0.07778	236.328	24.0778	244.978	48.0778	258.092	72.0778	251.8	96.0778	212.4	120.078	229.9	144.078	215.6	168.078	191.778	192.078	173.642	216.078	144.5
0.07789	236.328	24.0779	245.071	48.0779	258.092	72.0779	252	96.0779	212.2	120.078	230	144.078	215.6	168.078	191.871	192.078	173.735	216.078	144.5
0.078	236.235	24.078	245.164	48.078	257.812	72.078	251.8	96.078	212.1	120.078	230.1	144.078	215.7	168.078	191.964	192.078	173.642	216.078	144.6
0.07811	236.235	24.0781	245.164	48.0781	257.719	72.0781	252	96.0781	212.2	120.078	230.2	144.078	215.7	168.078	191.871	192.078	173.921	216.078	144.4
0.07822	236.328	24.0782	245.071	48.0782	257.812	72.0782	251.7	96.0782	212.3	120.078	229.9	144.078	215.8	168.078	191.871	192.078	173.549	216.078	144.3
0.07833	236.328	24.0783	244.978	48.0783	257.812	72.0783	252	96.0783	212	120.078	229.9	144.078	215.9	168.078	191.778	192.078	173.735	216.078	144.4
0.07844	236.235	24.0784	244.978	48.0784	257.906	72.0784	251.7	96.0784	211.9	120.078	230.3	144.078	215.9	168.078	191.778	192.078	173.642	216.078	144.6
0.07856	236.235	24.0786	244.885	48.0786	258.092	72.0786	251.9	96.0786	212.2	120.079	229.9	144.079	216	168.079	191.964	192.079	173.921	216.079	144.6
0.07867	236.328	24.0787	244.978	48.0787	258.092	72.0787	251.7	96.0787	212.4	120.079	230	144.079	216	168.079	191.871	192.079	173.549	216.079	144.5
0.07878	236.328	24.0788	244.885	48.0788	257.812	72.0788	251.9	96.0788	212.2	120.079	230	144.079	216.1	168.079	191.871	192.079	173.735	216.079	144.4
0.07889	236.235	24.0789	244.885	48.0789	257.719	72.0789	251.7	96.0789	212	120.079	230.2	144.079	216.1	168.079	191.778	192.079	173.549	216.079	144.5
0.079	236.235	24.079	244.885	48.079	257.719	72.079	251.9	96.079	212.1	120.079	229.8	144.079	216	168.079	191.778	192.079	173.735	216.079	144.5
0.07911	236.328	24.0791	244.978	48.0791	257.812	72.0791	251.6	96.0791	212.2	120.079	229.8	144.079	215.9	168.079	191.964	192.079	173.456	216.079	144.4
0.07922	236.235	24.0792	245.071	48.0792	257.812	72.0792	251.8	96.0792	211.9	120.079	230.2	144.079	215.8	168.079	191.871	192.079	173.642	216.079	144.2
0.07933	236.142	24.0793	244.978	48.0793	257.999	72.0793	251.6	96.0793	211.9	120.079	229.8	144.079	215.7	168.079	191.871	192.079	173.456	216.079	144.3
0.07944	236.142	24.0794	244.978	48.0794	257.999	72.0794	251.8	96.0794	212.1	120.079	229.9	144.079	215.6	168.079	191.871	192.079	173.735	216.079	144.4
0.07956	236.235	24.0796	244.885	48.0796	257.719	72.0796	251.7	96.0796	212.3	120.08	229.9	144.08	215.6	168.08	191.778	192.08	173.363	216.08	144.5
0.07967	236.235	24.0797	244.885	48.0797	257.626	72.0797	251.8	96.0797	212.1	120.08	230.2	144.08	215.6	168.08	191.964	192.08	173.642	216.08	144.5
0.07978	236.235	24.0798	244.885	48.0798	257.719	72.0798	251.7	96.0798	212	120.08	229.8	144.08	215.6	168.08	191.964	192.08	173.549	216.08	144.4
0.07989	236.235	24.0799	244.885	48.0799	257.719	72.0799	251.7	96.0799	212.1	120.08	229.8	144.08	215.6	168.08	191.871	192.08	173.735	216.08	144.3
0.08	236.235	24.08	244.885	48.08	257.812	72.08	251.7	96.08	212.1	120.08	230.2	144.08	215.7	168.08	191.871	192.08	173.363	216.08	144.4
0.08011	236.235	24.0801	244.792	48.0801	257.906	72.0801	251.7	96.0801	211.9	120.08	229.8	144.08	215.8	168.08	191.778	192.08	173.549	216.08	144.4
0.08022	236.142	24.0802	244.885	48.0802	257.812	72.0802	251.7	96.0802	211.8	120.08	229.9	144.08	215.9	168.08	191.964	192.08	173.456	216.08	144.3
0.08033	236.142	24.0803	244.885	48.0803	257.533	72.0803	251.7	96.0803	212	120.08	229.8	144.08	216	168.08	191.964	192.08	173.549	216.08	144.2
0.08044	236.235	24.0804	244.978	48.0804	257.533	72.0804	251.7	96.0804	212.2	120.08	230.1	144.08	216	168.08	191.871	192.08	173.363	216.08	144.2
0.08056	236.328	24.0806	244.885	48.0806	257.626	72.0806	251.6	96.0806	212.1	120.081	229.7	144.081	216	168.081	191.871	192.081	173.456	216.081	144.3
0.08067	236.235	24.0807	244.885	48.0807	257.626	72.0807	251.7	96.0807	211.9	120.081	229.8	144.081	216	168.081	191.778	192.081	173.549	216.081	144.4
0.08078	236.235	24.0808	244.792	48.0808	257.719	72.0808	251.6	96.0808	212	120.081	230.1	144.081	215.9	168.081	191.871	192.081	173.363	216.081	144.4
0.08089	236.235	24.0809	244.792	48.0809	257.812	72.0809	251.8	96.0809	212.1	120.081	229.8	144.081	215.8	168.081	191.964	192.081	173.456	216.081	144.3
0.081	236.235	24.081	244.792	48.081	257.719	72.081	251.6	96.081	211.9	120.081	229.8	144.081	215.8	168.081	191.871	192.081	173.363	216.081	144.2
0.08111	236.235	24.0811	244.885	48.0811	257.44	72.0811	251.8	96.0811	211.7	120.081	229.8	144.081	215.7	168.081	191.871	192.081	173.642	216.081	144.3
0.08122	236.142	24.0812	244.885	48.0812	257.533	72.0812	251.6	96.0812	212	120.081	230.1	144.081	215.6	168.081	191.778	192.081	173.27	216.081	144.3
0.08133	236.235	24.0813	244.885	48.0813	257.626	72.0813	251.8	96.0813	212.2	120.081	229.6	144.081	215.5	168.081	191.871	192.081	173.456	216.081	144.2
0.08144	236.328	24.0814	244.885	48.0814	257.626	72.0814	251.6	96.0814	212.1	120.081	229.7	144.081	215.4	168.081	191.964	192.081	173.456	216.081	144.1
0.08156	236.328	24.0816	244.978	48.0816	257.812	72.0816	251.8	96.0816	211.8	120.082	230	144.082	215.4	168.082	191.871	192.082	173.363	216.082	144.1
0.08167	236.235	24.0817	244.978	48.0817	257.906	72.0817	251.5	96.0817	211.9	120.082	229.7	144.082	215.4	168.082	191.871	192.082	173.363	216.082	144.2
0.08178	236.328	24.0818	244.978	48.0818	257.719	72.0818	251.7	96.0818	212	120.082	229.8	144.082	215.5	168.082	191.778	192.082	173.27	216.082	144.3
0.08189	236.328	24.0819	244.792	48.0819	257.533	72.0819	251.5	96.0819	211.8	120.082	229.7	144.082	215.6	168.082	191.871	192.082	173.549	216.082	144.4
0.082	236.235	24.082	244.792	48.082	257.626	72.082	251.7	96.082	211.6	120.082	230.1	144.082	215.7	168.082	191.964	192.082	173.177	216.082	144.3
0.08211	236.142	24.0821	244.885	48.0821	257.719	72.0821	251.5	96.0821	211.8	120.082	229.6	144.082	215.8	168.082	191.871	192.082	173.363	216.082	144.2
0.08222	236.235	24.0822	244.885	48.0822	257.719	72.0822	251.7	96.0822	212	120.082	229.7	144.082	215.8	168.082	191.871	192.082	173.27	216.082	144.2
0.08233	236.328	24.0823	244.885	48.0823	257.906	72.0823	251.5	96.0823	212	120.082	230	144.082	215.9	168.082	191.778	192.082	173.456	216.082	144.2
0.08244	236.235	24.0824	244.885	48.0824	257.906	72.0824	251.6	96.0824	211.8	120.082	229.6	144.082	215.9	168.082	191.871	192.082	173.27	216.082	144.2
0.08256	236.235	24.0826	244.885	48.0826	257.533	72.0826	251.5	96.0826	211.8	120.083	229.7	144.083	215.8	168.083	192.057	192.083	173.456	216.083	144
0.08267	236.235	24.0827	244.885	48.0827	257.44	72.0827	251.6	96.0827	211.9	120.083	229.7	144.083	215.8	168.083	191.871	192.083	173.549	216.083	143.9
0.08278	236.328	24.0828	244.885	48.0828	257.626	72.0828	251.5	96.0828	211.8	120.083	230	144.083	215.7	168.083	191.871	192.083	173.363	216.083	144
0.08289	236.235	24.0829	244.792	48.0829	257.626	72.0829	251.6	96.0829	211.6	120.083	229.6	144.083	215.6	168.083	191.871	192.083	173.363	216.083	144.2
0.083	236.235	24.083	244.699	48.083	257.719	72.083	251.5	96.083	211.7	120.083	229.6	144.083	215.5	168.083	191.778	192.083	173.363	216.083	144.3
0.08311	236.235	24.0831	244.606	48.0831	257.906	72.0831	251.5	96.0831	211.9	120.083	230	144.083	215.4	168.083	192.057	192.083	173.549	216.083	144.2
0.08322	236.328	24.0832	244.699	48.0832	257.719	72.0832	251.6	96.0832	212	120.083	229.6	144.083	215.4	168.083	191.871	192.083	173.27	216.083	144.1
0.08333	236.328	24.0833	244.699	48.0833	257.44	72.0833	251.5	96.0833	211.8	120.083	229.6	144.083	215.4	168.083	191.871	192.083	173.456	216.083	144.1
0.08344	236.235	24.0834	244.792	48.0834	257.44	72.0834	251.6	96.0834	211.7	120.083	229.6	144.083	215.4	168.083	191.871	192.083	173.27	216.083	144.1
0.08356	236.235	24.0836	244.792	48.0836	257.533	72.0836	251.5	96.0836	211.8	120.084	230	144.084	215.5	168.084	191.778	192.084	173.549	216.084	144.1
0.08367	236.328	24.0837	244.792	48.0837	257.533	72.0837	251.6	96.0837	211.8	120.084	229.5	144.084	215.6	168.084	191.964	192.084	173.177	216.084	144.1
0.08378	236.328	24.0838	244.885	48.0838	257.719	72.0838	251.4	96.0838	211.6	120.084	229.6	144.084	215.7	168.084	191.871	192.084	173.363	216.084	143.9
0.08389	236.235	24.0839	244.885	48.0839	257.812	72.0839	251.6	96.0839	211.5	120.084	229.9	144.084	215.8	168.084	191.871	192.084	173.27	216.084	143.8
0.084	236.142	24.084	244.885	48.084	257.533	72.084	251.5	96.084	211.8	120.084	229.6	144.084	215.8	168.084	191.871	192.084	173.456	216.084	143.9
0.08411	236.235	24.0841	244.885	48.0841	257.347	72.0841	251.6	96.0841	211.9	120.084	229.6	144.084	215.8	168.084	191.778	192.084	173.084	216.084	144.1
0.08422	236.328	24.0842	244.792	48.0842	257.533	72.0842	251.4	96.0842	211.8	120.084	229.5	144.084	215.8	168.084	191.964	192.084	173.363	216.084	144.2
0.08433	236.235	24.0843	244.699	48.0843	257.533	72.0843	251.6	96.0843	211.6	120.084	229.9	144.084	215.7	168.084	191.871	192.084	173.27	216.084	144.1
0.08444	236.235	24.0844	244.699	48.0844	257.533	72.0844	251.4	96.0844	211.7	120.084	229.4	144.084	215.6	168.084	191.871	192.084	173.363	216.084	144
0.08456	236.235	24.0846	244.606	48.0846	257.719	72.0846	251.6	96.0846	211.8	120.085	229.5	144.085	215.5	168.085	191.871	192.085	173.177	216.085	144
0.08467	236.235	24.0847	244.699	48.0847	257.626	72.0847	251.4	96.0847	211.6	120.085	229.8	144.085	215.4	168.085	191.778	192.085	173.27	216.085	144
0.08478	236.235	24.0848	244.792	48.0848	257.44	72.0848	251.6	96.0848	211.4	120.085	229.6	144.085	215.3	168.085	191.964	192.085	173.363	216.085	144
0.08489	236.235	24.0849	244.792	48.0849	257.347	72.0849	251.4	96.0849	211.6	120.085	229.5	144.085	215.2	168.085	191.964	192.085	173.27	216.085	143.9
0.085	236.142	24.085	244.792	48.085	257.44	72.085	251.6	96.085	211.8	120.085	229.5	144.085	215.2	168.085	191.871	192.085	173.27	216.085	143.8
0.08511	236.142	24.0851	244.792	48.0851	257.44	72.0851	251.4	96.0851	211.8	120.085	229.9	144.085	215.3	168.085	191.871	192.085	173.177	216.085	143.8
0.08522	236.328	24.0852	244.792	48.0852	257.533	72.0852	251.6	96.0852	211.6	120.085	229.4	144.085	215.4	168.085	191.778	192.085	173.456	216.085	143.9
0.08533	236.235	24.0853	244.699	48.0853	257.719	72.0853	251.4	96.0853	211.6	120.085	229.5	144.085	215.5	168.085	191.964	192.085	173.084	216.085	144
0.08544	236.142	24.0854	244.699	48.0854	257.626	72.0854	251.5	96.0854	211.7	120.085	229.7	144.085	215.6	168.085	191.964	192.085	173.27	216.085	144.1
0.08556	236.142	24.0856	244.699	48.0856	257.347	72.0856	251.4	96.0856	211.6	120.086	229.6	144.086	215.7	168.086	191.871	192.086	173.363	216.086	144
0.08567	236.235	24.0857	244.699	48.0857	257.254	72.0857	251.5	96.0857	211.4	120.086	229.5	144.086	215.7	168.086	191.871	192.086	173.27	216.086	143.9
0.08578	236.235	24.0858	244.792	48.0858	257.347	72.0858	251.4	96.0858	211.5	120.086	229.4	144.086	215.7	168.086	191.778	192.086	173.27	216.086	143.9
0.08589	236.142	24.0859	244.699	48.0859	257.347	72.0859	251.4	96.0859	211.7	120.086	229.9	144.086	215.7	168.086	191.964	192.086	173.27	216.086	143.9
0.086	236.142	24.086	244.699	48.086	257.44	72.086	251.4	96.086	211.8	120.086	229.3	144.086	215.6	168.086	191.964	192.086	173.456	216.086	143.9
0.08611	236.235	24.0861	244.699	48.0861	257.626	72.0861	251.4	96.0861	211.6	120.086	229.5	144.086	215.5	168.086	191.871	192.086	173.177	216.086	143.8
0.08622	236.328	24.0862	244.792	48.0862	257.533	72.0862	251.5	96.0862	211.5	120.086	229.6	144.086	215.4	168.086	191.871	192.086	173.27	216.086	143.7
0.08633	236.142	24.0863	244.792	48.0863	257.254	72.0863	251.4	96.0863	211.6	120.086	229.6	144.086	215.3	168.086	191.778	192.086	173.549	216.086	143.7
0.08644	236.142	24.0864	244.699	48.0864	257.254	72.0864	251.5	96.0864	211.6	120.086	229.4	144.086	215.2	168.086	191.964	192.086	173.084	216.086	143.9
0.08656	236.235	24.0866	244.606	48.0866	257.347	72.0866	251.4	96.0866	211.4	120.087	229.4	144.087	215.2	168.087	191.964	192.087	173.363	216.087	144
0.08667	236.235	24.0867	244.606	48.0867	257.347	72.0867	251.5	96.0867	211.3	120.087	229.8	144.087	215.2	168.087	191.871	192.087	173.456	216.087	144
0.08678	236.142	24.0868	244.606	48.0868	257.44	72.0868	251.4	96.0868	211.5	120.087	229.3	144.087	215.3	168.087	191.871	192.087	173.177	216.087	143.9
0.08689	236.142	24.0869	244.699	48.0869	257.626	72.0869	251.5	96.0869	211.7	120.087	229.5	144.087	215.4	168.087	191.778	192.087	173.27	216.087	143.8
0.087	236.235	24.087	244.606	48.087	257.44	72.087	251.3	96.087	211.7	120.087	229.6	144.087	215.5	168.087	191.964	192.087	173.177	216.087	143.8
0.08711	236.235	24.0871	244.606	48.0871	257.161	72.0871	251.5	96.0871	211.5	120.087	229.6	144.087	215.5	168.087	191.964	192.087	173.456	216.087	143.9
0.08722	236.235	24.0872	244.699	48.0872	257.254	72.0872	251.3	96.0872	211.4	120.087	229.4	144.087	215.6	168.087	191.871	192.087	173.177	216.087	143.8
0.08733	236.142	24.0873	244.699	48.0873	257.347	72.0873	251.5	96.0873	211.6	120.087	229.4	144.087	215.6	168.087	191.871	192.087	173.363	216.087	143.6
0.08744	236.235	24.0874	244.792	48.0874	257.347	72.0874	251.3	96.0874	211.6	120.087	229.8	144.087	215.6	168.087	191.778	192.087	173.456	216.087	143.6
0.08756	236.235	24.0876	244.699	48.0876	257.533	72.0876	251.5	96.0876	211.4	120.088	229.3	144.088	215.6	168.088	191.964	192.088	173.363	216.088	143.7
0.08767	236.142	24.0877	244.606	48.0877	257.533	72.0877	251.2	96.0877	211.3	120.088	229.4	144.088	215.6	168.088	191.964	192.088	173.27	216.088	143.9
0.08778	236.142	24.0878	244.606	48.0878	257.254	72.0878	251.4	96.0878	211.4	120.088	229.6	144.088	215.5	168.088	191.871	192.088	173.177	216.088	143.9
0.08789	236.142	24.0879	244.606	48.0879	257.161	72.0879	251.2	96.0879	211.7	120.088	229.5	144.088	215.4	168.088	191.964	192.088	173.363	216.088	143.8
0.088	236.235	24.088	244.699	48.088	257.254	72.088	251.4	96.088	211.7	120.088	229.4	144.088	215.3	168.088	191.871	192.088	173.363	216.088	143.7
0.08811	236.235	24.0881	244.699	48.0881	257.254	72.0881	251.3	96.0881	211.4	120.088	229.3	144.088	215.2	168.088	191.964	192.088	173.177	216.088	143.7
0.08822	236.142	24.0882	244.606	48.0882	257.347	72.0882	251.4	96.0882	211.4	120.088	229.7	144.088	215.1	168.088	192.057	192.088	173.27	216.088	143.8
0.08833	236.142	24.0883	244.606	48.0883	257.533	72.0883	251.3	96.0883	211.5	120.088	229.2	144.088	215.1	168.088	191.871	192.088	173.27	216.088	143.7
0.08844	236.235	24.0884	244.606	48.0884	257.44	72.0884	251.4	96.0884	211.5	120.088	229.3	144.088	215.1	168.088	191.964	192.088	173.363	216.088	143.6
0.08856	236.142	24.0886	244.699	48.0886	257.161	72.0886	251.3	96.0886	211.3	120.089	229.6	144.089	215.2	168.089	191.871	192.089	173.084	216.089	143.5
0.08867	236.142	24.0887	244.699	48.0887	257.161	72.0887	251.4	96.0887	211.2	120.089	229.4	144.089	215.3	168.089	191.871	192.089	173.27	216.089	143.6
0.08878	236.142	24.0888	244.606	48.0888	257.254	72.0888	251.4	96.0888	211.4	120.089	229.3	144.089	215.4	168.089	192.057	192.089	173.27	216.089	143.7
0.08889	236.235	24.0889	244.606	48.0889	257.161	72.0889	251.3	96.0889	211.6	120.089	229.3	144.089	215.5	168.089	191.871	192.089	173.27	216.089	143.8
0.089	236.235	24.089	244.606	48.089	257.254	72.089	251.4	96.089	211.5	120.089	229.7	144.089	215.5	168.089	191.871	192.089	173.177	216.089	143.8
0.08911	236.142	24.0891	244.606	48.0891	257.533	72.0891	251.3	96.0891	211.3	120.089	229.2	144.089	215.6	168.089	191.871	192.089	173.27	216.089	143.7
0.08922	236.142	24.0892	244.606	48.0892	257.44	72.0892	251.4	96.0892	211.4	120.089	229.3	144.089	215.6	168.089	191.871	192.089	173.27	216.089	143.6
0.08933	236.235	24.0893	244.513	48.0893	257.161	72.0893	251.3	96.0893	211.5	120.089	229.6	144.089	215.5	168.089	192.057	192.089	173.456	216.089	143.7
0.08944	236.235	24.0894	244.513	48.0894	257.161	72.0894	251.4	96.0894	211.4	120.089	229.3	144.089	215.4	168.089	191.964	192.089	173.084	216.089	143.7
0.08956	236.235	24.0896	244.606	48.0896	257.254	72.0896	251.2	96.0896	211.1	120.09	229.3	144.09	215.3	168.09	191.871	192.09	173.27	216.09	143.6
0.08967	236.142	24.0897	244.699	48.0897	257.254	72.0897	251.4	96.0897	211.2	120.09	229.2	144.09	215.2	168.09	191.871	192.09	173.084	216.09	143.5
0.08978	236.235	24.0898	244.792	48.0898	257.347	72.0898	251.2	96.0898	211.5	120.09	229.6	144.09	215.1	168.09	191.778	192.09	173.27	216.09	143.4
0.08989	236.235	24.0899	244.699	48.0899	257.533	72.0899	251.4	96.0899	211.6	120.09	229.2	144.09	215.1	168.09	192.057	192.09	173.363	216.09	143.6
0.09	236.235	24.09	244.606	48.09	257.44	72.09	251.2	96.09	211.3	120.09	229.3	144.09	215.1	168.09	191.964	192.09	172.991	216.09	143.7
0.09011	236.142	24.0901	244.513	48.0901	257.161	72.0901	251.4	96.0901	211.2	120.09	229.5	144.09	215.2	168.09	191.871	192.09	173.177	216.09	143.8
0.09022	236.235	24.0902	244.606	48.0902	257.161	72.0902	251.1	96.0902	211.4	120.09	229.3	144.09	215.2	168.09	191.964	192.09	172.991	216.09	143.7
0.09033	236.235	24.0903	244.606	48.0903	257.254	72.0903	251.3	96.0903	211.4	120.09	229.3	144.09	215.3	168.09	191.778	192.09	173.363	216.09	143.6
0.09044	236.142	24.0904	244.606	48.0904	257.254	72.0904	251.2	96.0904	211.1	120.09	229.2	144.09	215.4	168.09	191.964	192.09	172.991	216.09	143.6
0.09056	236.142	24.0906	244.606	48.0906	257.347	72.0906	251.3	96.0906	211.1	120.091	229.6	144.091	215.5	168.091	192.057	192.091	173.084	216.091	143.6
0.09067	236.235	24.0907	244.699	48.0907	257.44	72.0907	251.1	96.0907	211.3	120.091	229.1	144.091	215.5	168.091	191.871	192.091	173.084	216.091	143.6
0.09078	236.235	24.0908	244.699	48.0908	257.254	72.0908	251.2	96.0908	211.5	120.091	229.2	144.091	215.5	168.091	191.964	192.091	173.177	216.091	143.4
0.09089	236.142	24.0909	244.699	48.0909	256.975	72.0909	251.2	96.0909	211.3	120.091	229.4	144.091	215.5	168.091	191.871	192.091	173.177	216.091	143.3
0.091	236.142	24.091	244.606	48.091	256.975	72.091	251.2	96.091	211.2	120.091	229.3	144.091	215.4	168.091	191.964	192.091	172.991	216.091	143.4
0.09111	236.328	24.0911	244.606	48.0911	257.068	72.0911	251.2	96.0911	211.2	120.091	229.2	144.091	215.4	168.091	192.057	192.091	173.084	216.091	143.6
0.09122	236.328	24.0912	244.513	48.0912	257.068	72.0912	251.2	96.0912	211.3	120.091	229.1	144.091	215.2	168.091	191.871	192.091	173.177	216.091	143.7
0.09133	236.142	24.0913	244.513	48.0913	257.161	72.0913	251.2	96.0913	211.2	120.091	229.6	144.091	215.1	168.091	191.964	192.091	173.084	216.091	143.6
0.09144	236.142	24.0914	244.513	48.0914	257.347	72.0914	251.1	96.0914	211	120.091	229	144.091	215.1	168.091	191.871	192.091	173.177	216.091	143.5
0.09156	236.235	24.0916	244.42	48.0916	257.254	72.0916	251.3	96.0916	211.1	120.092	229.2	144.092	215	168.092	191.964	192.092	172.991	216.092	143.5
0.09167	236.328	24.0917	244.606	48.0917	256.975	72.0917	251.1	96.0917	211.3	120.092	229.4	144.092	215	168.092	192.057	192.092	173.27	216.092	143.5
0.09178	236.235	24.0918	244.699	48.0918	256.975	72.0918	251.3	96.0918	211.4	120.092	229.2	144.092	215	168.092	191.964	192.092	172.991	216.092	143.5
0.09189	236.235	24.0919	244.792	48.0919	257.161	72.0919	251.1	96.0919	211.2	120.092	229.2	144.092	215.1	168.092	191.964	192.092	173.177	216.092	143.4
0.092	236.328	24.092	244.699	48.092	257.068	72.092	251.3	96.092	211.1	120.092	229.1	144.092	215.2	168.092	191.871	192.092	173.177	216.092	143.3
0.09211	236.328	24.0921	244.513	48.0921	257.161	72.0921	251.1	96.0921	211.2	120.092	229.5	144.092	215.3	168.092	191.871	192.092	173.177	216.092	143.3
0.09222	236.235	24.0922	244.42	48.0922	257.347	72.0922	251.2	96.0922	211.3	120.092	229	144.092	215.4	168.092	192.057	192.092	173.084	216.092	143.5
0.09233	236.142	24.0923	244.513	48.0923	257.254	72.0923	251	96.0923	211	120.092	229.1	144.092	215.4	168.092	191.964	192.092	173.084	216.092	143.6
0.09244	236.235	24.0924	244.513	48.0924	256.975	72.0924	251.2	96.0924	211	120.092	229.4	144.092	215.4	168.092	191.964	192.092	173.27	216.092	143.6
0.09256	236.235	24.0926	244.513	48.0926	256.975	72.0926	251	96.0926	211.2	120.093	229.2	144.093	215.4	168.093	191.871	192.093	172.991	216.093	143.5
0.09267	236.235	24.0927	244.42	48.0927	257.068	72.0927	251.2	96.0927	211.4	120.093	229.1	144.093	215.3	168.093	191.871	192.093	173.177	216.093	143.4
0.09278	236.142	24.0928	244.513	48.0928	257.068	72.0928	251	96.0928	211.3	120.093	229.1	144.093	215.2	168.093	192.057	192.093	172.991	216.093	143.4
0.09289	236.142	24.0929	244.513	48.0929	257.161	72.0929	251.2	96.0929	211.1	120.093	229.5	144.093	215.2	168.093	191.964	192.093	173.27	216.093	143.5
0.093	236.235	24.093	244.606	48.093	257.347	72.093	251	96.093	211.1	120.093	229	144.093	215	168.093	191.964	192.093	172.898	216.093	143.4
0.09311	236.142	24.0931	244.606	48.0931	257.161	72.0931	251.2	96.0931	211.2	120.093	229.1	144.093	215	168.093	191.964	192.093	173.177	216.093	143.3
0.09322	236.049	24.0932	244.513	48.0932	256.882	72.0932	251	96.0932	211.1	120.093	229.4	144.093	214.9	168.093	191.871	192.093	173.084	216.093	143.2
0.09333	236.142	24.0933	244.513	48.0933	256.882	72.0933	251.2	96.0933	210.9	120.093	229.1	144.093	215	168.093	191.964	192.093	173.177	216.093	143.3
0.09344	236.235	24.0934	244.606	48.0934	256.975	72.0934	251	96.0934	211	120.093	229.1	144.093	215.1	168.093	192.057	192.093	172.991	216.093	143.4
0.09356	236.142	24.0936	244.606	48.0936	256.975	72.0936	251.1	96.0936	211.3	120.094	229.1	144.094	215.1	168.094	191.871	192.094	173.084	216.094	143.5
0.09367	236.049	24.0937	244.513	48.0937	257.161	72.0937	251.1	96.0937	211.3	120.094	229.4	144.094	215.2	168.094	191.964	192.094	173.177	216.094	143.5
0.09378	236.142	24.0938	244.513	48.0938	257.254	72.0938	251.1	96.0938	211	120.094	228.9	144.094	215.3	168.094	191.871	192.094	173.084	216.094	143.4
0.09389	236.142	24.0939	244.606	48.0939	257.068	72.0939	251.1	96.0939	211	120.094	229	144.094	215.4	168.094	191.964	192.094	172.991	216.094	143.3
0.094	236.049	24.094	244.699	48.094	256.789	72.094	251.1	96.094	211.1	120.094	229.4	144.094	215.4	168.094	192.057	192.094	172.991	216.094	143.4
0.09411	236.049	24.0941	244.699	48.0941	256.789	72.0941	251.1	96.0941	211.1	120.094	229	144.094	215.3	168.094	191.964	192.094	173.27	216.094	143.4
0.09422	236.142	24.0942	244.606	48.0942	256.882	72.0942	251.1	96.0942	210.8	120.094	229.1	144.094	215.3	168.094	191.964	192.094	172.898	216.094	143.3
0.09433	236.142	24.0943	244.606	48.0943	256.882	72.0943	251.2	96.0943	210.9	120.094	229	144.094	215.2	168.094	191.871	192.094	173.084	216.094	143.2
0.09444	236.142	24.0944	244.606	48.0944	257.068	72.0944	251	96.0944	211.1	120.094	229.3	144.094	215.1	168.094	191.964	192.094	172.991	216.094	143.1
0.09456	236.049	24.0946	244.606	48.0946	257.254	72.0946	251.2	96.0946	211.2	120.095	228.9	144.095	215	168.095	192.057	192.095	173.27	216.095	143.3
0.09467	236.142	24.0947	244.606	48.0947	256.975	72.0947	251	96.0947	211	120.095	228.9	144.095	214.9	168.095	191.964	192.095	172.898	216.095	143.4
0.09478	236.235	24.0948	244.513	48.0948	256.696	72.0948	251.2	96.0948	210.9	120.095	229.3	144.095	214.9	168.095	191.964	192.095	173.084	216.095	143.4
0.09489	236.142	24.0949	244.513	48.0949	256.696	72.0949	251	96.0949	211.1	120.095	228.9	144.095	214.8	168.095	191.871	192.095	172.898	216.095	143.4
0.095	236.049	24.095	244.513	48.095	256.882	72.095	251.2	96.095	211	120.095	229	144.095	214.8	168.095	191.871	192.095	173.27	216.095	143.2
0.09511	236.049	24.0951	244.513	48.0951	256.882	72.0951	250.9	96.0951	210.8	120.095	229.1	144.095	214.9	168.095	192.057	192.095	172.898	216.095	143.2
0.09522	236.142	24.0952	244.513	48.0952	257.068	72.0952	251.1	96.0952	210.7	120.095	229.2	144.095	215	168.095	191.964	192.095	173.084	216.095	143.3
0.09533	236.142	24.0953	244.42	48.0953	257.161	72.0953	250.9	96.0953	211	120.095	228.9	144.095	215.1	168.095	191.964	192.095	172.898	216.095	143.3
0.09544	236.142	24.0954	244.42	48.0954	256.975	72.0954	251.1	96.0954	211.2	120.095	228.9	144.095	215.2	168.095	191.964	192.095	173.177	216.095	143.2
0.09556	236.049	24.0956	244.513	48.0956	256.789	72.0956	250.9	96.0956	211	120.096	229.3	144.096	215.3	168.096	191.871	192.096	172.898	216.096	143.1
0.09567	236.235	24.0957	244.513	48.0957	256.789	72.0957	251.1	96.0957	210.9	120.096	228.8	144.096	215.3	168.096	192.057	192.096	173.084	216.096	143.1
0.09578	236.235	24.0958	244.513	48.0958	256.975	72.0958	250.9	96.0958	211	120.096	228.9	144.096	215.3	168.096	191.964	192.096	172.991	216.096	143.2
0.09589	236.049	24.0959	244.42	48.0959	256.975	72.0959	251.1	96.0959	211	120.096	229.1	144.096	215.2	168.096	191.964	192.096	173.177	216.096	143.4
0.096	236.142	24.096	244.513	48.096	257.068	72.096	250.9	96.096	210.9	120.096	229.1	144.096	215.1	168.096	191.964	192.096	172.898	216.096	143.3
0.09611	236.235	24.0961	244.606	48.0961	257.254	72.0961	251.1	96.0961	210.7	120.096	228.9	144.096	215	168.096	191.871	192.096	173.084	216.096	143.2
0.09622	236.235	24.0962	244.513	48.0962	257.254	72.0962	250.9	96.0962	210.9	120.096	228.9	144.096	215	168.096	192.057	192.096	172.898	216.096	143.2
0.09633	236.142	24.0963	244.42	48.0963	256.975	72.0963	251	96.0963	211.1	120.096	229.3	144.096	214.9	168.096	192.057	192.096	173.177	216.096	143.2
0.09644	236.142	24.0964	244.42	48.0964	256.882	72.0964	250.9	96.0964	211.1	120.096	228.8	144.096	214.8	168.096	191.964	192.096	172.898	216.096	143.2
0.09656	236.142	24.0966	244.42	48.0966	256.975	72.0966	251	96.0966	210.8	120.097	228.9	144.097	214.9	168.097	191.964	192.097	172.991	216.097	143.1
0.09667	236.142	24.0967	244.42	48.0967	256.975	72.0967	251	96.0967	210.9	120.097	229.1	144.097	214.9	168.097	191.871	192.097	172.898	216.097	143
0.09678	236.142	24.0968	244.42	48.0968	257.068	72.0968	250.9	96.0968	211	120.097	228.9	144.097	215	168.097	192.057	192.097	173.084	216.097	143
0.09689	236.049	24.0969	244.327	48.0969	257.161	72.0969	251	96.0969	210.9	120.097	228.9	144.097	215.1	168.097	192.057	192.097	172.991	216.097	143.1
0.097	236.142	24.097	244.42	48.097	257.161	72.097	250.9	96.097	210.7	120.097	228.9	144.097	215.2	168.097	191.964	192.097	172.898	216.097	143.2
0.09711	236.142	24.0971	244.513	48.0971	256.882	72.0971	251	96.0971	210.7	120.097	229.2	144.097	215.3	168.097	191.964	192.097	172.991	216.097	143.3
0.09722	236.142	24.0972	244.606	48.0972	256.789	72.0972	250.9	96.0972	210.9	120.097	228.8	144.097	215.3	168.097	191.871	192.097	172.991	216.097	143.3
0.09733	236.142	24.0973	244.513	48.0973	256.882	72.0973	251	96.0973	211.1	120.097	228.8	144.097	215.2	168.097	191.964	192.097	173.084	216.097	143.2
0.09744	236.142	24.0974	244.513	48.0974	256.882	72.0974	250.9	96.0974	211	120.097	229.2	144.097	215.2	168.097	192.057	192.097	172.805	216.097	143.1
0.09756	236.142	24.0976	244.513	48.0976	256.975	72.0976	251.1	96.0976	210.8	120.098	228.8	144.098	215.1	168.098	191.964	192.098	172.991	216.098	143.1
0.09767	236.049	24.0977	244.513	48.0977	257.161	72.0977	250.9	96.0977	210.8	120.098	228.9	144.098	215	168.098	191.964	192.098	172.898	216.098	143.2
0.09778	236.049	24.0978	244.513	48.0978	257.161	72.0978	251.1	96.0978	210.9	120.098	228.9	144.098	214.9	168.098	191.871	192.098	173.177	216.098	143.1
0.09789	236.142	24.0979	244.42	48.0979	256.882	72.0979	250.8	96.0979	210.9	120.098	229	144.098	214.8	168.098	191.964	192.098	172.898	216.098	143
0.098	236.235	24.098	244.42	48.098	256.789	72.098	251.1	96.098	210.6	120.098	228.7	144.098	214.7	168.098	192.15	192.098	172.991	216.098	142.9
0.09811	236.142	24.0981	244.513	48.0981	256.882	72.0981	250.8	96.0981	210.6	120.098	228.7	144.098	214.7	168.098	191.964	192.098	172.898	216.098	143
0.09822	236.142	24.0982	244.513	48.0982	256.882	72.0982	251	96.0982	210.8	120.098	229.2	144.098	214.8	168.098	191.964	192.098	173.177	216.098	143.1
0.09833	236.235	24.0983	244.513	48.0983	256.882	72.0983	250.7	96.0983	211	120.098	228.7	144.098	214.8	168.098	191.964	192.098	172.898	216.098	143.2
0.09844	236.142	24.0984	244.42	48.0984	257.068	72.0984	251	96.0984	210.9	120.098	228.8	144.098	215	168.098	191.871	192.098	172.898	216.098	143.2
0.09856	236.049	24.0986	244.42	48.0986	257.068	72.0986	250.8	96.0986	210.7	120.099	228.9	144.099	215	168.099	192.057	192.099	172.898	216.099	143.1
0.09867	236.049	24.0987	244.42	48.0987	256.789	72.0987	251	96.0987	210.7	120.099	228.9	144.099	215.1	168.099	192.057	192.099	173.084	216.099	143
0.09878	236.142	24.0988	244.42	48.0988	256.696	72.0988	250.8	96.0988	210.9	120.099	228.7	144.099	215.2	168.099	191.964	192.099	172.898	216.099	143
0.09889	236.235	24.0989	244.513	48.0989	256.789	72.0989	251	96.0989	210.9	120.099	228.7	144.099	215.2	168.099	191.964	192.099	172.898	216.099	143.1
0.099	236.142	24.099	244.42	48.099	256.789	72.099	250.8	96.099	210.6	120.099	229.1	144.099	215.1	168.099	191.871	192.099	172.898	216.099	143
0.09911	236.142	24.0991	244.513	48.0991	256.789	72.0991	250.9	96.0991	210.5	120.099	228.6	144.099	215	168.099	192.057	192.099	172.991	216.099	142.9
0.09922	236.235	24.0992	244.513	48.0992	256.975	72.0992	250.9	96.0992	210.7	120.099	228.7	144.099	215	168.099	192.057	192.099	172.991	216.099	142.8
0.09933	236.142	24.0993	244.606	48.0993	256.975	72.0993	250.9	96.0993	210.9	120.099	229	144.099	214.8	168.099	191.964	192.099	172.898	216.099	142.9
0.09944	236.049	24.0994	244.513	48.0994	256.603	72.0994	250.9	96.0994	210.9	120.099	228.8	144.099	214.8	168.099	192.057	192.099	172.898	216.099	143.1
0.09956	236.049	24.0996	244.42	48.0996	256.51	72.0996	250.9	96.0996	210.7	120.1	228.7	144.1	214.7	168.1	191.964	192.1	172.991	216.1	143.1
0.09967	236.142	24.0997	244.42	48.0997	256.696	72.0997	250.9	96.0997	210.6	120.1	228.7	144.1	214.8	168.1	191.964	192.1	172.991	216.1	143.1
0.09978	236.142	24.0998	244.42	48.0998	256.696	72.0998	250.8	96.0998	210.7	120.1	229.1	144.1	214.8	168.1	192.15	192.1	172.805	216.1	143
0.09989	236.049	24.0999	244.513	48.0999	256.882	72.0999	250.9	96.0999	210.8	120.1	228.6	144.1	214.9	168.1	191.964	192.1	172.991	216.1	142.9
0.1	236.049	24.1	244.513	48.1	257.068	72.1	250.8	96.1	210.6	120.1	228.7	144.1	215	168.1	191.964	192.1	172.898	216.1	143
0.10011	236.142	24.1001	244.42	48.1001	256.975	72.1001	250.9	96.1001	210.4	120.1	229	144.1	215.1	168.1	191.964	192.1	173.084	216.1	143
0.10022	236.049	24.1002	244.42	48.1002	256.696	72.1002	250.8	96.1002	210.5	120.1	228.6	144.1	215.1	168.1	191.964	192.1	172.712	216.1	142.9
0.10033	235.956	24.1003	244.513	48.1003	256.696	72.1003	251	96.1003	210.8	120.1	228.7	144.1	215.1	168.1	192.15	192.1	172.898	216.1	142.8
0.10044	236.049	24.1004	244.513	48.1004	256.789	72.1004	250.7	96.1004	210.8	120.1	228.7	144.1	215.1	168.1	191.964	192.1	172.805	216.1	142.7
0.10056	236.142	24.1006	244.42	48.1006	256.789	72.1006	250.9	96.1006	210.7	120.101	228.9	144.101	215	168.101	191.964	192.101	173.084	216.101	142.8
0.10067	236.142	24.1007	244.42	48.1007	256.882	72.1007	250.7	96.1007	210.6	120.101	228.6	144.101	214.9	168.101	191.964	192.101	172.712	216.101	143
0.10078	236.049	24.1008	244.42	48.1008	257.068	72.1008	250.9	96.1008	210.7	120.101	228.6	144.101	214.8	168.101	191.871	192.101	172.898	216.101	143
0.10089	236.049	24.1009	244.42	48.1009	256.975	72.1009	250.7	96.1009	210.7	120.101	229.1	144.101	214.7	168.101	192.15	192.101	172.805	216.101	143
0.101	236.142	24.101	244.42	48.101	256.696	72.101	250.9	96.101	210.6	120.101	228.6	144.101	214.6	168.101	192.057	192.101	172.991	216.101	142.9
0.10111	236.142	24.1011	244.513	48.1011	256.603	72.1011	250.7	96.1011	210.4	120.101	228.7	144.101	214.6	168.101	191.964	192.101	172.805	216.101	142.8
0.10122	236.049	24.1012	244.513	48.1012	256.696	72.1012	250.8	96.1012	210.5	120.101	228.8	144.101	214.6	168.101	192.057	192.101	172.805	216.101	142.9
0.10133	236.049	24.1013	244.513	48.1013	256.696	72.1013	250.7	96.1013	210.8	120.101	228.8	144.101	214.6	168.101	191.871	192.101	172.805	216.101	142.9
0.10144	236.142	24.1014	244.513	48.1014	256.789	72.1014	250.8	96.1014	210.8	120.101	228.6	144.101	214.7	168.101	192.057	192.101	172.991	216.101	142.8
0.10156	236.142	24.1016	244.513	48.1016	256.975	72.1016	250.7	96.1016	210.6	120.102	228.6	144.102	214.8	168.102	192.057	192.102	172.712	216.102	142.7
0.10167	236.049	24.1017	244.513	48.1017	256.882	72.1017	250.8	96.1017	210.5	120.102	229	144.102	214.9	168.102	191.964	192.102	172.805	216.102	142.6
0.10178	236.049	24.1018	244.42	48.1018	256.603	72.1018	250.7	96.1018	210.6	120.102	228.5	144.102	215	168.102	192.057	192.102	172.712	216.102	142.7
0.10189	236.142	24.1019	244.513	48.1019	256.603	72.1019	250.8	96.1019	210.7	120.102	228.6	144.102	215.1	168.102	191.964	192.102	172.991	216.102	142.9
0.102	236.142	24.102	244.513	48.102	256.696	72.102	250.8	96.102	210.6	120.102	228.8	144.102	215	168.102	191.964	192.102	172.619	216.102	143
0.10211	236.049	24.1021	244.42	48.1021	256.696	72.1021	250.7	96.1021	210.4	120.102	228.6	144.102	215	168.102	192.15	192.102	172.898	216.102	142.9
0.10222	236.049	24.1022	244.42	48.1022	256.789	72.1022	250.8	96.1022	210.4	120.102	228.6	144.102	214.9	168.102	191.964	192.102	172.805	216.102	142.8
0.10233	236.142	24.1023	244.513	48.1023	256.975	72.1023	250.7	96.1023	210.6	120.102	228.6	144.102	214.8	168.102	191.964	192.102	172.898	216.102	142.8
0.10244	236.142	24.1024	244.513	48.1024	256.882	72.1024	250.8	96.1024	210.8	120.102	228.9	144.102	214.7	168.102	191.964	192.102	172.712	216.102	142.8
0.10256	236.049	24.1026	244.513	48.1026	256.696	72.1026	250.6	96.1026	210.6	120.103	228.5	144.103	214.6	168.103	191.964	192.103	172.712	216.103	142.9
0.10267	236.142	24.1027	244.42	48.1027	256.603	72.1027	250.8	96.1027	210.5	120.103	228.5	144.103	214.6	168.103	192.15	192.103	172.898	216.103	142.8
0.10278	236.142	24.1028	244.42	48.1028	256.696	72.1028	250.6	96.1028	210.5	120.103	228.9	144.103	214.6	168.103	192.057	192.103	172.619	216.103	142.7
0.10289	236.049	24.1029	244.42	48.1029	256.696	72.1029	250.8	96.1029	210.6	120.103	228.5	144.103	214.7	168.103	191.964	192.103	172.805	216.103	142.6
0.103	236.049	24.103	244.42	48.103	256.789	72.103	250.6	96.103	210.6	120.103	228.6	144.103	214.8	168.103	192.057	192.103	172.712	216.103	142.6
0.10311	236.049	24.1031	244.42	48.1031	256.882	72.1031	250.8	96.1031	210.3	120.103	228.6	144.103	214.9	168.103	191.964	192.103	172.991	216.103	142.8
0.10322	236.142	24.1032	244.42	48.1032	256.789	72.1032	250.6	96.1032	210.3	120.103	228.8	144.103	215	168.103	192.057	192.103	172.619	216.103	142.9
0.10333	236.142	24.1033	244.513	48.1033	256.51	72.1033	250.8	96.1033	210.6	120.103	228.5	144.103	215	168.103	192.057	192.103	172.805	216.103	142.9
0.10344	236.049	24.1034	244.42	48.1034	256.417	72.1034	250.6	96.1034	210.7	120.103	228.5	144.103	215	168.103	191.964	192.103	172.805	216.103	142.8
0.10356	236.049	24.1036	244.42	48.1036	256.603	72.1036	250.8	96.1036	210.6	120.104	228.9	144.104	215	168.104	192.057	192.104	172.805	216.104	142.7
0.10367	236.142	24.1037	244.327	48.1037	256.696	72.1037	250.6	96.1037	210.4	120.104	228.4	144.104	214.9	168.104	191.964	192.104	172.619	216.104	142.7
0.10378	236.049	24.1038	244.327	48.1038	256.696	72.1038	250.8	96.1038	210.5	120.104	228.6	144.104	214.8	168.104	191.964	192.104	172.619	216.104	142.7
0.10389	236.049	24.1039	244.42	48.1039	256.882	72.1039	250.6	96.1039	210.6	120.104	228.6	144.104	214.7	168.104	192.15	192.104	172.805	216.104	142.8
0.104	236.049	24.104	244.327	48.104	256.882	72.104	250.7	96.104	210.5	120.104	228.7	144.104	214.6	168.104	192.057	192.104	172.619	216.104	142.7
0.10411	236.142	24.1041	244.327	48.1041	256.51	72.1041	250.6	96.1041	210.2	120.104	228.5	144.104	214.5	168.104	191.964	192.104	172.712	216.104	142.6
0.10422	236.142	24.1042	244.327	48.1042	256.417	72.1042	250.7	96.1042	210.3	120.104	228.4	144.104	214.5	168.104	192.057	192.104	172.619	216.104	142.5
0.10433	236.049	24.1043	244.42	48.1043	256.51	72.1043	250.7	96.1043	210.5	120.104	228.9	144.104	214.5	168.104	191.964	192.104	172.805	216.104	142.6
0.10444	236.049	24.1044	244.42	48.1044	256.51	72.1044	250.7	96.1044	210.7	120.104	228.4	144.104	214.5	168.104	192.057	192.104	172.526	216.104	142.7
0.10456	236.142	24.1046	244.327	48.1046	256.603	72.1046	250.7	96.1046	210.5	120.105	228.5	144.105	214.6	168.105	192.15	192.105	172.712	216.105	142.8
0.10467	236.142	24.1047	244.327	48.1047	256.789	72.1047	250.7	96.1047	210.4	120.105	228.7	144.105	214.7	168.105	191.964	192.105	172.526	216.105	142.8
0.10478	236.049	24.1048	244.234	48.1048	256.789	72.1048	250.7	96.1048	210.4	120.105	228.5	144.105	214.8	168.105	192.057	192.105	172.805	216.105	142.7
0.10489	235.956	24.1049	244.327	48.1049	256.51	72.1049	250.6	96.1049	210.5	120.105	228.5	144.105	214.9	168.105	191.964	192.105	172.433	216.105	142.6
0.105	236.049	24.105	244.327	48.105	256.417	72.105	250.7	96.105	210.4	120.105	228.4	144.105	214.9	168.105	191.964	192.105	172.619	216.105	142.7
0.10511	236.049	24.1051	244.327	48.1051	256.51	72.1051	250.6	96.1051	210.1	120.105	228.8	144.105	214.9	168.105	192.15	192.105	172.619	216.105	142.7
0.10522	236.049	24.1052	244.327	48.1052	256.51	72.1052	250.7	96.1052	210.2	120.105	228.3	144.105	214.8	168.105	192.057	192.105	172.805	216.105	142.7
0.10533	236.049	24.1053	244.327	48.1053	256.603	72.1053	250.6	96.1053	210.5	120.105	228.4	144.105	214.7	168.105	191.964	192.105	172.433	216.105	142.5
0.10544	236.142	24.1054	244.513	48.1054	256.789	72.1054	250.7	96.1054	210.6	120.105	228.8	144.105	214.6	168.105	192.057	192.105	172.712	216.105	142.4
0.10556	236.142	24.1056	244.42	48.1056	256.789	72.1056	250.5	96.1056	210.4	120.106	228.4	144.106	214.5	168.106	191.964	192.106	172.619	216.106	142.5
0.10567	236.049	24.1057	244.327	48.1057	256.51	72.1057	250.7	96.1057	210.3	120.106	228.5	144.106	214.5	168.106	192.057	192.106	172.805	216.106	142.6
0.10578	235.956	24.1058	244.234	48.1058	256.417	72.1058	250.5	96.1058	210.3	120.106	228.5	144.106	214.5	168.106	192.15	192.106	172.433	216.106	142.7
0.10589	236.049	24.1059	244.234	48.1059	256.51	72.1059	250.7	96.1059	210.4	120.106	228.7	144.106	214.5	168.106	191.964	192.106	172.712	216.106	142.7
0.106	236.142	24.106	244.327	48.106	256.417	72.106	250.5	96.106	210.3	120.106	228.4	144.106	214.6	168.106	192.057	192.106	172.619	216.106	142.7
0.10611	236.049	24.1061	244.234	48.1061	256.51	72.1061	250.7	96.1061	210.1	120.106	228.4	144.106	214.7	168.106	191.964	192.106	172.805	216.106	142.6
0.10622	236.049	24.1062	244.327	48.1062	256.696	72.1062	250.5	96.1062	210.2	120.106	228.8	144.106	214.8	168.106	191.964	192.106	172.526	216.106	142.6
0.10633	236.049	24.1063	244.327	48.1063	256.603	72.1063	250.7	96.1063	210.5	120.106	228.3	144.106	214.9	168.106	192.15	192.106	172.619	216.106	142.6
0.10644	236.142	24.1064	244.327	48.1064	256.324	72.1064	250.5	96.1064	210.5	120.106	228.4	144.106	214.9	168.106	192.057	192.106	172.619	216.106	142.5
0.10656	236.049	24.1066	244.327	48.1066	256.324	72.1066	250.7	96.1066	210.3	120.107	228.6	144.107	214.9	168.107	192.057	192.107	172.619	216.107	142.4
0.10667	235.956	24.1067	244.327	48.1067	256.51	72.1067	250.6	96.1067	210.2	120.107	228.5	144.107	214.9	168.107	191.964	192.107	172.526	216.107	142.4
0.10678	236.049	24.1068	244.234	48.1068	256.51	72.1068	250.6	96.1068	210.3	120.107	228.4	144.107	214.8	168.107	191.964	192.107	172.526	216.107	142.5
0.10689	236.142	24.1069	244.141	48.1069	256.603	72.1069	250.6	96.1069	210.4	120.107	228.3	144.107	214.7	168.107	192.15	192.107	172.712	216.107	142.6
0.107	236.142	24.107	244.141	48.107	256.696	72.107	250.6	96.107	210.3	120.107	228.8	144.107	214.6	168.107	192.057	192.107	172.433	216.107	142.7
0.10711	236.142	24.1071	244.141	48.1071	256.603	72.1071	250.7	96.1071	210.1	120.107	228.2	144.107	214.5	168.107	192.057	192.107	172.619	216.107	142.6
0.10722	236.142	24.1072	244.048	48.1072	256.324	72.1072	250.6	96.1072	210.1	120.107	228.3	144.107	214.4	168.107	192.057	192.107	172.526	216.107	142.5
0.10733	236.235	24.1073	244.141	48.1073	256.324	72.1073	250.6	96.1073	210.3	120.107	228.6	144.107	214.4	168.107	191.964	192.107	172.805	216.107	142.5
0.10744	236.049	24.1074	244.234	48.1074	256.51	72.1074	250.5	96.1074	210.5	120.107	228.3	144.107	214.4	168.107	192.057	192.107	172.433	216.107	142.6
0.10756	236.049	24.1076	244.327	48.1076	256.417	72.1076	250.7	96.1076	210.4	120.108	228.4	144.108	214.4	168.108	192.15	192.108	172.619	216.108	142.5
0.10767	236.142	24.1077	244.327	48.1077	256.603	72.1077	250.5	96.1077	210.2	120.108	228.4	144.108	214.5	168.108	192.057	192.108	172.526	216.108	142.4
0.10778	236.142	24.1078	244.234	48.1078	256.789	72.1078	250.7	96.1078	210.2	120.108	228.6	144.108	214.6	168.108	192.057	192.108	172.805	216.108	142.3
0.10789	236.142	24.1079	244.234	48.1079	256.603	72.1079	250.4	96.1079	210.3	120.108	228.3	144.108	214.7	168.108	191.964	192.108	172.433	216.108	142.3
0.108	236.142	24.108	244.141	48.108	256.417	72.108	250.7	96.108	210.3	120.108	228.3	144.108	214.8	168.108	191.964	192.108	172.619	216.108	142.5
0.10811	236.142	24.1081	244.234	48.1081	256.417	72.1081	250.4	96.1081	210.2	120.108	228.7	144.108	214.8	168.108	192.15	192.108	172.619	216.108	142.6
0.10822	236.142	24.1082	244.234	48.1082	256.51	72.1082	250.6	96.1082	210	120.108	228.2	144.108	214.8	168.108	192.057	192.108	172.712	216.108	142.6
0.10833	236.142	24.1083	244.234	48.1083	256.51	72.1083	250.3	96.1083	210.1	120.108	228.3	144.108	214.7	168.108	192.057	192.108	172.433	216.108	142.5
0.10844	236.049	24.1084	244.234	48.1084	256.603	72.1084	250.5	96.1084	210.3	120.108	228.5	144.108	214.6	168.108	192.057	192.108	172.619	216.108	142.4
0.10856	236.142	24.1086	244.327	48.1086	256.789	72.1086	250.4	96.1086	210.4	120.109	228.5	144.109	214.5	168.109	191.964	192.109	172.526	216.109	142.5
0.10867	236.142	24.1087	244.42	48.1087	256.696	72.1087	250.5	96.1087	210.3	120.109	228.3	144.109	214.5	168.109	192.15	192.109	172.712	216.109	142.5
0.10878	236.049	24.1088	244.42	48.1088	256.417	72.1088	250.4	96.1088	210.1	120.109	228.2	144.109	214.4	168.109	192.15	192.109	172.433	216.109	142.5
0.10889	236.049	24.1089	244.234	48.1089	256.417	72.1089	250.5	96.1089	210.2	120.109	228.7	144.109	214.4	168.109	191.964	192.109	172.619	216.109	142.3
0.109	236.142	24.109	244.234	48.109	256.51	72.109	250.5	96.109	210.3	120.109	228.2	144.109	214.4	168.109	192.057	192.109	172.526	216.109	142.2
0.10911	236.049	24.1091	244.234	48.1091	256.51	72.1091	250.5	96.1091	210.3	120.109	228.3	144.109	214.5	168.109	191.964	192.109	172.712	216.109	142.3
0.10922	236.049	24.1092	244.234	48.1092	256.603	72.1092	250.5	96.1092	210	120.109	228.5	144.109	214.6	168.109	191.964	192.109	172.433	216.109	142.4
0.10933	236.049	24.1093	244.234	48.1093	256.789	72.1093	250.5	96.1093	210	120.109	228.3	144.109	214.7	168.109	192.15	192.109	172.712	216.109	142.6
0.10944	236.142	24.1094	244.234	48.1094	256.696	72.1094	250.5	96.1094	210.1	120.109	228.3	144.109	214.7	168.109	192.057	192.109	172.619	216.109	142.5
0.10956	236.142	24.1096	244.234	48.1096	256.417	72.1096	250.4	96.1096	210.4	120.11	228.2	144.11	214.8	168.11	192.057	192.11	172.805	216.11	142.4
0.10967	236.049	24.1097	244.327	48.1097	256.324	72.1097	250.5	96.1097	210.3	120.11	228.6	144.11	214.8	168.11	192.057	192.11	172.433	216.11	142.4
0.10978	236.142	24.1098	244.42	48.1098	256.417	72.1098	250.4	96.1098	210.1	120.11	228.1	144.11	214.8	168.11	191.964	192.11	172.619	216.11	142.4
0.10989	236.142	24.1099	244.327	48.1099	256.417	72.1099	250.6	96.1099	210.1	120.11	228.2	144.11	214.7	168.11	192.15	192.11	172.526	216.11	142.4
0.11	236.049	24.11	244.234	48.11	256.51	72.11	250.4	96.11	210.2	120.11	228.6	144.11	214.6	168.11	192.15	192.11	172.712	216.11	142.4
0.11011	236.049	24.1101	244.327	48.1101	256.603	72.1101	250.6	96.1101	210.3	120.11	228.2	144.11	214.5	168.11	192.057	192.11	172.526	216.11	142.2
0.11022	236.049	24.1102	244.327	48.1102	256.603	72.1102	250.4	96.1102	210.1	120.11	228.3	144.11	214.4	168.11	192.057	192.11	172.526	216.11	142.2
0.11033	236.235	24.1103	244.141	48.1103	256.324	72.1103	250.6	96.1103	209.9	120.11	228.3	144.11	214.4	168.11	191.964	192.11	172.526	216.11	142.3
0.11044	236.142	24.1104	244.141	48.1104	256.231	72.1104	250.4	96.1104	210	120.11	228.5	144.11	214.3	168.11	192.057	192.11	172.526	216.11	142.4
0.11056	236.142	24.1106	244.141	48.1106	256.324	72.1106	250.5	96.1106	210.2	120.111	228.1	144.111	214.3	168.111	192.15	192.111	172.805	216.111	142.5
0.11067	236.235	24.1107	244.234	48.1107	256.417	72.1107	250.4	96.1107	210.3	120.111	228.1	144.111	214.4	168.111	192.057	192.111	172.433	216.111	142.5
0.11078	236.142	24.1108	244.327	48.1108	256.417	72.1108	250.5	96.1108	210.1	120.111	228.6	144.111	214.4	168.111	192.057	192.111	172.619	216.111	142.4
0.11089	236.142	24.1109	244.327	48.1109	256.603	72.1109	250.4	96.1109	210	120.111	228.1	144.111	214.6	168.111	191.964	192.111	172.433	216.111	142.3
0.111	236.142	24.111	244.234	48.111	256.603	72.111	250.5	96.111	210.1	120.111	228.2	144.111	214.6	168.111	191.964	192.111	172.619	216.111	142.3
0.11111	236.142	24.1111	244.141	48.1111	256.417	72.1111	250.4	96.1111	210.2	120.111	228.3	144.111	214.7	168.111	192.15	192.111	172.526	216.111	142.4
0.11122	236.142	24.1112	244.141	48.1112	256.231	72.1112	250.4	96.1112	210.1	120.111	228.4	144.111	214.7	168.111	192.057	192.111	172.433	216.111	142.3
0.11133	236.142	24.1113	244.141	48.1113	256.324	72.1113	250.5	96.1113	209.9	120.111	228.1	144.111	214.7	168.111	192.057	192.111	172.526	216.111	142.2
0.11144	236.142	24.1114	244.234	48.1114	256.324	72.1114	250.4	96.1114	209.8	120.111	228.1	144.111	214.7	168.111	192.057	192.111	172.526	216.111	142.1
0.11156	236.235	24.1116	244.141	48.1116	256.324	72.1116	250.5	96.1116	210	120.112	228.6	144.112	214.6	168.112	191.964	192.112	172.712	216.112	142.1
0.11167	236.235	24.1117	244.234	48.1117	256.51	72.1117	250.3	96.1117	210.3	120.112	228	144.112	214.5	168.112	192.15	192.112	172.34	216.112	142.3
0.11178	236.142	24.1118	244.234	48.1118	256.603	72.1118	250.5	96.1118	210.2	120.112	228.2	144.112	214.4	168.112	192.15	192.112	172.619	216.112	142.4
0.11189	236.142	24.1119	244.327	48.1119	256.324	72.1119	250.3	96.1119	210	120.112	228.4	144.112	214.3	168.112	192.057	192.112	172.433	216.112	142.4
0.112	236.142	24.112	244.234	48.112	256.138	72.112	250.5	96.112	210	120.112	228.3	144.112	214.3	168.112	192.057	192.112	172.712	216.112	142.3
0.11211	236.142	24.1121	244.234	48.1121	256.231	72.1121	250.3	96.1121	210.1	120.112	228.2	144.112	214.3	168.112	191.964	192.112	172.247	216.112	142.3
0.11222	236.142	24.1122	244.141	48.1122	256.231	72.1122	250.5	96.1122	210.1	120.112	228.1	144.112	214.3	168.112	192.057	192.112	172.526	216.112	142.3
0.11233	236.142	24.1123	244.141	48.1123	256.231	72.1123	250.3	96.1123	210	120.112	228.5	144.112	214.4	168.112	192.15	192.112	172.433	216.112	142.3
0.11244	236.235	24.1124	244.141	48.1124	256.417	72.1124	250.5	96.1124	209.8	120.112	228	144.112	214.5	168.112	192.057	192.112	172.619	216.112	142.2
0.11256	236.142	24.1126	244.141	48.1126	256.51	72.1126	250.3	96.1126	209.8	120.113	228.1	144.113	214.6	168.113	192.057	192.113	172.34	216.113	142.1
0.11267	236.049	24.1127	244.141	48.1127	256.231	72.1127	250.5	96.1127	210	120.113	228.4	144.113	214.6	168.113	192.057	192.113	172.526	216.113	142
0.11278	236.049	24.1128	244.234	48.1128	256.045	72.1128	250.3	96.1128	210.2	120.113	228.1	144.113	214.7	168.113	191.964	192.113	172.34	216.113	142.1
0.11289	236.142	24.1129	244.234	48.1129	256.231	72.1129	250.5	96.1129	210.2	120.113	228.1	144.113	214.7	168.113	192.15	192.113	172.619	216.113	142.3
0.113	236.235	24.113	244.234	48.113	256.324	72.113	250.3	96.113	210	120.113	228.1	144.113	214.7	168.113	192.057	192.113	172.433	216.113	142.4
0.11311	236.142	24.1131	244.048	48.1131	256.324	72.1131	250.4	96.1131	209.9	120.113	228.5	144.113	214.6	168.113	192.057	192.113	172.526	216.113	142.3
0.11322	236.142	24.1132	244.048	48.1132	256.417	72.1132	250.3	96.1132	210	120.113	228	144.113	214.6	168.113	192.057	192.113	172.433	216.113	142.2
0.11333	236.235	24.1133	244.048	48.1133	256.51	72.1133	250.4	96.1133	210.1	120.113	228.1	144.113	214.5	168.113	191.964	192.113	172.712	216.113	142.2
0.11344	236.142	24.1134	244.141	48.1134	256.324	72.1134	250.4	96.1134	209.9	120.113	228.4	144.113	214.4	168.113	192.15	192.113	172.34	216.113	142.2
0.11356	236.049	24.1136	244.048	48.1136	256.045	72.1136	250.3	96.1136	209.7	120.114	228.1	144.114	214.3	168.114	192.15	192.114	172.526	216.114	142.2
0.11367	236.142	24.1137	244.048	48.1137	256.138	72.1137	250.4	96.1137	209.8	120.114	228.1	144.114	214.2	168.114	192.057	192.114	172.34	216.114	142.2
0.11378	236.235	24.1138	244.141	48.1138	256.231	72.1138	250.3	96.1138	210.1	120.114	228	144.114	214.1	168.114	192.057	192.114	172.712	216.114	142
0.11389	236.142	24.1139	244.234	48.1139	256.231	72.1139	250.5	96.1139	210.2	120.114	228.4	144.114	214.1	168.114	191.964	192.114	172.247	216.114	142
0.114	236.049	24.114	244.327	48.114	256.324	72.114	250.3	96.114	210	120.114	227.9	144.114	214.2	168.114	192.057	192.114	172.526	216.114	142.1
0.11411	236.142	24.1141	244.234	48.1141	256.417	72.1141	250.5	96.1141	209.9	120.114	228	144.114	214.3	168.114	192.243	192.114	172.34	216.114	142.2
0.11422	236.142	24.1142	244.141	48.1142	256.417	72.1142	250.3	96.1142	209.9	120.114	228.3	144.114	214.4	168.114	192.057	192.114	172.619	216.114	142.3
0.11433	236.049	24.1143	244.141	48.1143	256.138	72.1143	250.5	96.1143	210	120.114	228	144.114	214.5	168.114	192.057	192.114	172.247	216.114	142.3
0.11444	236.049	24.1144	244.141	48.1144	256.138	72.1144	250.2	96.1144	210	120.114	228	144.114	214.5	168.114	192.057	192.114	172.433	216.114	142.2
0.11456	236.142	24.1146	244.141	48.1146	256.231	72.1146	250.5	96.1146	209.8	120.115	228	144.115	214.6	168.115	191.964	192.115	172.34	216.115	142.1
0.11467	236.142	24.1147	244.141	48.1147	256.324	72.1147	250.2	96.1147	209.7	120.115	228.4	144.115	214.6	168.115	192.243	192.115	172.619	216.115	142.1
0.11478	236.235	24.1148	244.141	48.1148	256.417	72.1148	250.4	96.1148	209.9	120.115	227.9	144.115	214.6	168.115	192.15	192.115	172.247	216.115	142.2
0.11489	236.142	24.1149	244.048	48.1149	256.51	72.1149	250.2	96.1149	210.1	120.115	228	144.115	214.5	168.115	192.057	192.115	172.433	216.115	142.1
0.115	236.142	24.115	244.141	48.115	256.51	72.115	250.3	96.115	210.1	120.115	228.3	144.115	214.4	168.115	192.057	192.115	172.247	216.115	142
0.11511	236.142	24.1151	244.141	48.1151	256.231	72.1151	250.2	96.1151	209.9	120.115	228	144.115	214.3	168.115	191.964	192.115	172.526	216.115	141.9
0.11522	236.049	24.1152	244.141	48.1152	256.138	72.1152	250.3	96.1152	209.8	120.115	228	144.115	214.2	168.115	192.15	192.115	172.154	216.115	141.9
0.11533	236.049	24.1153	244.141	48.1153	256.231	72.1153	250.2	96.1153	209.9	120.115	227.9	144.115	214.2	168.115	192.15	192.115	172.34	216.115	142.1
0.11544	236.049	24.1154	243.955	48.1154	256.231	72.1154	250.2	96.1154	210	120.115	228.3	144.115	214.2	168.115	192.057	192.115	172.247	216.115	142.2
0.11556	236.142	24.1156	243.955	48.1156	256.324	72.1156	250.3	96.1156	209.8	120.116	227.8	144.116	214.3	168.116	192.15	192.116	172.526	216.116	142.2
0.11567	236.142	24.1157	244.048	48.1157	256.51	72.1157	250.3	96.1157	209.6	120.116	227.9	144.116	214.3	168.116	192.057	192.116	172.154	216.116	142.2
0.11578	236.049	24.1158	243.955	48.1158	256.51	72.1158	250.4	96.1158	209.8	120.116	228.2	144.116	214.4	168.116	192.057	192.116	172.34	216.116	142.1
0.11589	236.142	24.1159	243.955	48.1159	256.231	72.1159	250.2	96.1159	210	120.116	227.9	144.116	214.5	168.116	192.243	192.116	172.34	216.116	142
0.116	236.142	24.116	243.955	48.116	256.045	72.116	250.4	96.116	210	120.116	228	144.116	214.6	168.116	192.057	192.116	172.34	216.116	142.1
0.11611	236.049	24.1161	244.048	48.1161	256.138	72.1161	250.2	96.1161	209.8	120.116	227.9	144.116	214.6	168.116	192.057	192.116	172.247	216.116	142.1
0.11622	235.956	24.1162	244.048	48.1162	256.138	72.1162	250.4	96.1162	209.7	120.116	228.2	144.116	214.5	168.116	192.057	192.116	172.433	216.116	142
0.11633	236.049	24.1163	244.048	48.1163	256.231	72.1163	250.1	96.1163	209.8	120.116	227.8	144.116	214.4	168.116	191.964	192.116	172.526	216.116	141.9
0.11644	236.142	24.1164	243.955	48.1164	256.417	72.1164	250.4	96.1164	209.9	120.116	227.9	144.116	214.4	168.116	192.15	192.116	172.34	216.116	141.9
0.11656	236.049	24.1166	243.955	48.1166	256.417	72.1166	250.1	96.1166	209.8	120.117	228.3	144.117	214.2	168.117	192.15	192.117	172.247	216.117	142
0.11667	236.049	24.1167	244.048	48.1167	256.138	72.1167	250.3	96.1167	209.6	120.117	227.9	144.117	214.1	168.117	192.057	192.117	172.247	216.117	142.1
0.11678	236.142	24.1168	244.141	48.1168	255.952	72.1168	250.2	96.1168	209.6	120.117	228	144.117	214.1	168.117	192.15	192.117	172.34	216.117	142.2
0.11689	236.142	24.1169	244.048	48.1169	256.045	72.1169	250.3	96.1169	209.8	120.117	228	144.117	214.1	168.117	192.057	192.117	172.247	216.117	142.1
0.117	236.049	24.117	244.048	48.117	256.138	72.117	250.2	96.117	210	120.117	228.2	144.117	214.1	168.117	192.057	192.117	172.247	216.117	142
0.11711	236.049	24.1171	244.048	48.1171	256.138	72.1171	250.3	96.1171	209.9	120.117	227.8	144.117	214.1	168.117	192.243	192.117	172.433	216.117	142
0.11722	236.049	24.1172	244.048	48.1172	256.324	72.1172	250.2	96.1172	209.8	120.117	227.8	144.117	214.2	168.117	192.057	192.117	172.526	216.117	142
0.11733	236.142	24.1173	244.141	48.1173	256.324	72.1173	250.3	96.1173	209.7	120.117	228.3	144.117	214.3	168.117	192.15	192.117	172.247	216.117	142
0.11744	236.142	24.1174	244.141	48.1174	256.045	72.1174	250.3	96.1174	209.7	120.117	227.8	144.117	214.5	168.117	192.057	192.117	172.154	216.117	142
0.11756	236.049	24.1176	244.048	48.1176	255.859	72.1176	250.2	96.1176	209.8	120.118	227.9	144.118	214.5	168.118	192.057	192.118	172.247	216.118	141.9
0.11767	236.049	24.1177	244.048	48.1177	256.045	72.1177	250.3	96.1177	209.8	120.118	228	144.118	214.5	168.118	192.243	192.118	172.247	216.118	141.8
0.11778	236.142	24.1178	244.048	48.1178	256.138	72.1178	250.1	96.1178	209.6	120.118	228	144.118	214.5	168.118	192.15	192.118	172.247	216.118	141.8
0.11789	236.142	24.1179	243.955	48.1179	256.138	72.1179	250.3	96.1179	209.5	120.118	227.8	144.118	214.4	168.118	192.057	192.118	172.34	216.118	142
0.118	235.956	24.118	243.955	48.118	256.231	72.118	250.1	96.118	209.7	120.118	227.8	144.118	214.3	168.118	192.15	192.118	172.433	216.118	142.1
0.11811	236.049	24.1181	243.955	48.1181	256.417	72.1181	250.3	96.1181	209.9	120.118	228.2	144.118	214.2	168.118	192.057	192.118	172.247	216.118	142.1
0.11822	236.142	24.1182	244.048	48.1182	256.138	72.1182	250.1	96.1182	209.9	120.118	227.7	144.118	214.1	168.118	192.15	192.118	172.061	216.118	142
0.11833	236.235	24.1183	244.141	48.1183	255.952	72.1183	250.3	96.1183	209.7	120.118	227.9	144.118	214.1	168.118	192.243	192.118	172.247	216.118	141.9
0.11844	236.142	24.1184	244.141	48.1184	256.045	72.1184	250.1	96.1184	209.6	120.118	228.1	144.118	214.1	168.118	192.057	192.118	172.247	216.118	141.9
0.11856	236.049	24.1186	244.141	48.1186	256.138	72.1186	250.3	96.1186	209.7	120.119	227.9	144.119	214.1	168.119	192.15	192.119	172.154	216.119	142
0.11867	236.142	24.1187	244.141	48.1187	256.045	72.1187	250.1	96.1187	209.8	120.119	227.9	144.119	214.2	168.119	192.057	192.119	172.433	216.119	142
0.11878	236.142	24.1188	244.048	48.1188	256.231	72.1188	250.2	96.1188	209.6	120.119	227.8	144.119	214.3	168.119	192.057	192.119	172.247	216.119	141.9
0.11889	236.049	24.1189	244.048	48.1189	256.324	72.1189	250.1	96.1189	209.5	120.119	228.2	144.119	214.4	168.119	192.243	192.119	172.061	216.119	141.8
0.119	236.049	24.119	244.048	48.119	256.231	72.119	250.2	96.119	209.5	120.119	227.7	144.119	214.5	168.119	192.15	192.119	172.154	216.119	141.8
0.11911	236.049	24.1191	244.141	48.1191	255.952	72.1191	250.1	96.1191	209.8	120.119	227.8	144.119	214.5	168.119	192.057	192.119	172.247	216.119	141.9
0.11922	236.142	24.1192	244.048	48.1192	255.952	72.1192	250.2	96.1192	209.9	120.119	228.1	144.119	214.5	168.119	192.15	192.119	172.154	216.119	142
0.11933	236.142	24.1193	244.141	48.1193	256.138	72.1193	250.2	96.1193	209.8	120.119	227.9	144.119	214.4	168.119	192.057	192.119	172.34	216.119	142.1
0.11944	236.142	24.1194	244.141	48.1194	256.045	72.1194	250.1	96.1194	209.6	120.119	227.8	144.119	214.3	168.119	192.15	192.119	172.247	216.119	142
0.11956	236.142	24.1196	244.141	48.1196	256.138	72.1196	250.2	96.1196	209.6	120.12	227.8	144.12	214.2	168.12	192.243	192.12	171.968	216.12	141.9
0.11967	236.235	24.1197	244.141	48.1197	256.324	72.1197	250.1	96.1197	209.7	120.12	228.2	144.12	214.1	168.12	192.057	192.12	172.154	216.12	141.9
0.11978	236.142	24.1198	244.048	48.1198	256.324	72.1198	250.2	96.1198	209.6	120.12	227.7	144.12	214	168.12	192.15	192.12	172.34	216.12	141.9
0.11989	236.142	24.1199	244.048	48.1199	256.045	72.1199	250	96.1199	209.4	120.12	227.8	144.12	214	168.12	192.057	192.12	172.154	216.12	141.9
0.12	236.142	24.12	244.048	48.12	255.952	72.12	250.2	96.12	209.3	120.12	228	144.12	214	168.12	192.057	192.12	172.34	216.12	141.9
0.12011	236.142	24.1201	244.048	48.1201	256.045	72.1201	250	96.1201	209.5	120.12	227.9	144.12	214.1	168.12	192.243	192.12	172.34	216.12	141.8
0.12022	236.235	24.1202	243.955	48.1202	256.045	72.1202	250.2	96.1202	209.8	120.12	227.8	144.12	214.2	168.12	192.15	192.12	172.061	216.12	141.7
0.12033	236.142	24.1203	244.048	48.1203	256.045	72.1203	250	96.1203	209.7	120.12	227.7	144.12	214.4	168.12	192.057	192.12	172.061	216.12	141.7
0.12044	236.142	24.1204	243.955	48.1204	256.231	72.1204	250.3	96.1204	209.6	120.12	228.2	144.12	214.4	168.12	192.15	192.12	172.247	216.12	141.9
0.12056	236.235	24.1206	244.048	48.1206	256.231	72.1206	250	96.1206	209.5	120.121	227.6	144.121	214.5	168.121	192.057	192.121	172.061	216.121	142
0.12067	236.235	24.1207	244.048	48.1207	255.952	72.1207	250.2	96.1207	209.6	120.121	227.8	144.121	214.4	168.121	192.243	192.121	172.247	216.121	142
0.12078	236.142	24.1208	244.048	48.1208	255.859	72.1208	250	96.1208	209.7	120.121	228	144.121	214.3	168.121	192.243	192.121	172.34	216.121	141.9
0.12089	236.142	24.1209	243.955	48.1209	255.952	72.1209	250.2	96.1209	209.5	120.121	227.9	144.121	214.2	168.121	192.15	192.121	171.968	216.121	141.8
0.121	236.142	24.121	243.955	48.121	256.045	72.121	250	96.121	209.3	120.121	227.7	144.121	214.1	168.121	192.15	192.121	172.154	216.121	141.8
0.12111	236.235	24.1211	243.955	48.1211	256.045	72.1211	250.1	96.1211	209.4	120.121	227.7	144.121	214	168.121	192.057	192.121	172.154	216.121	141.9
0.12122	236.142	24.1212	243.955	48.1212	256.231	72.1212	250	96.1212	209.7	120.121	228.2	144.121	214	168.121	192.15	192.121	172.061	216.121	141.9
0.12133	236.142	24.1213	243.862	48.1213	256.231	72.1213	250	96.1213	209.8	120.121	227.6	144.121	214	168.121	192.243	192.121	172.34	216.121	141.8
0.12144	236.235	24.1214	243.955	48.1214	255.952	72.1214	250.1	96.1214	209.6	120.121	227.8	144.121	214.1	168.121	192.15	192.121	172.061	216.121	141.7
0.12156	236.235	24.1216	243.955	48.1216	255.859	72.1216	250	96.1216	209.5	120.122	227.9	144.122	214.3	168.122	192.15	192.122	172.061	216.122	141.6
0.12167	236.142	24.1217	243.955	48.1217	255.952	72.1217	250.1	96.1217	209.5	120.122	227.9	144.122	214.4	168.122	192.15	192.122	172.154	216.122	141.7
0.12178	236.142	24.1218	243.955	48.1218	256.045	72.1218	250	96.1218	209.6	120.122	227.7	144.122	214.4	168.122	192.057	192.122	172.061	216.122	141.8
0.12189	236.235	24.1219	244.048	48.1219	256.138	72.1219	250.2	96.1219	209.6	120.122	227.7	144.122	214.4	168.122	192.15	192.122	172.247	216.122	141.9
0.122	236.235	24.122	244.048	48.122	256.231	72.122	250	96.122	209.4	120.122	228.1	144.122	214.4	168.122	192.15	192.122	172.061	216.122	141.9
0.12211	236.142	24.1221	244.048	48.1221	256.324	72.1221	250.2	96.1221	209.3	120.122	227.6	144.122	214.3	168.122	192.057	192.122	172.061	216.122	141.8
0.12222	236.142	24.1222	244.048	48.1222	255.952	72.1222	249.9	96.1222	209.5	120.122	227.7	144.122	214.2	168.122	192.15	192.122	172.154	216.122	141.8
0.12233	236.142	24.1223	244.048	48.1223	255.766	72.1223	250.2	96.1223	209.7	120.122	227.9	144.122	214.1	168.122	192.057	192.122	172.061	216.122	141.8
0.12244	236.235	24.1224	244.048	48.1224	255.859	72.1224	249.9	96.1224	209.7	120.122	227.8	144.122	214	168.122	192.057	192.122	172.247	216.122	141.8
0.12256	236.142	24.1226	244.048	48.1226	255.952	72.1226	250.1	96.1226	209.5	120.123	227.7	144.123	213.9	168.123	192.243	192.123	172.061	216.123	141.8
0.12267	236.049	24.1227	243.955	48.1227	255.952	72.1227	249.9	96.1227	209.4	120.123	227.7	144.123	213.9	168.123	192.15	192.123	171.968	216.123	141.7
0.12278	236.049	24.1228	243.955	48.1228	256.138	72.1228	250.1	96.1228	209.5	120.123	228.1	144.123	213.9	168.123	192.15	192.123	172.154	216.123	141.6
0.12289	236.142	24.1229	243.955	48.1229	256.231	72.1229	250	96.1229	209.6	120.123	227.6	144.123	214	168.123	192.057	192.123	172.061	216.123	141.6
0.123	236.142	24.123	243.955	48.123	255.952	72.123	250	96.123	209.4	120.123	227.7	144.123	214	168.123	192.057	192.123	172.247	216.123	141.7
0.12311	236.142	24.1231	243.955	48.1231	255.766	72.1231	250	96.1231	209.3	120.123	228	144.123	214.1	168.123	192.243	192.123	171.968	216.123	141.9
0.12322	236.142	24.1232	243.955	48.1232	255.859	72.1232	250	96.1232	209.3	120.123	227.7	144.123	214.2	168.123	192.243	192.123	172.061	216.123	141.9
0.12333	236.142	24.1233	243.862	48.1233	255.952	72.1233	250.1	96.1233	209.6	120.123	227.7	144.123	214.3	168.123	192.057	192.123	172.061	216.123	141.8
0.12344	236.049	24.1234	243.955	48.1234	255.952	72.1234	250	96.1234	209.7	120.123	227.6	144.123	214.3	168.123	192.15	192.123	172.154	216.123	141.7
0.12356	236.049	24.1236	243.955	48.1236	256.138	72.1236	250.1	96.1236	209.6	120.124	228	144.124	214.3	168.124	192.057	192.124	172.154	216.124	141.7
0.12367	236.049	24.1237	243.955	48.1237	256.231	72.1237	250	96.1237	209.4	120.124	227.5	144.124	214.3	168.124	192.15	192.124	171.875	216.124	141.7
0.12378	236.142	24.1238	243.955	48.1238	255.952	72.1238	250.1	96.1238	209.4	120.124	227.6	144.124	214.2	168.124	192.243	192.124	172.154	216.124	141.7
0.12389	236.142	24.1239	244.048	48.1239	255.859	72.1239	249.9	96.1239	209.5	120.124	227.9	144.124	214.1	168.124	192.15	192.124	171.968	216.124	141.7
0.124	236.142	24.124	244.048	48.124	255.859	72.124	250.1	96.124	209.5	120.124	227.6	144.124	214	168.124	192.15	192.124	172.247	216.124	141.6
0.12411	236.142	24.1241	244.048	48.1241	255.952	72.1241	249.9	96.1241	209.3	120.124	227.6	144.124	213.9	168.124	192.15	192.124	171.968	216.124	141.5
0.12422	236.142	24.1242	244.048	48.1242	255.859	72.1242	250.1	96.1242	209.2	120.124	227.6	144.124	213.9	168.124	192.057	192.124	171.968	216.124	141.6
0.12433	236.142	24.1243	243.955	48.1243	256.045	72.1243	249.9	96.1243	209.4	120.124	228	144.124	213.9	168.124	192.243	192.124	172.061	216.124	141.7
0.12444	236.142	24.1244	243.955	48.1244	256.138	72.1244	250.1	96.1244	209.6	120.124	227.5	144.124	214	168.124	192.15	192.124	172.061	216.124	141.8
0.12456	236.142	24.1246	243.955	48.1246	255.952	72.1246	249.9	96.1246	209.6	120.125	227.6	144.125	214.1	168.125	192.15	192.125	172.154	216.125	141.8
0.12467	236.235	24.1247	243.955	48.1247	255.766	72.1247	250	96.1247	209.4	120.125	227.9	144.125	214.2	168.125	192.15	192.125	171.875	216.125	141.7
0.12478	236.235	24.1248	244.048	48.1248	255.766	72.1248	250	96.1248	209.3	120.125	227.6	144.125	214.3	168.125	192.057	192.125	172.061	216.125	141.6
0.12489	236.142	24.1249	243.955	48.1249	255.859	72.1249	250	96.1249	209.4	120.125	227.6	144.125	214.3	168.125	192.243	192.125	171.968	216.125	141.6
0.125	236.142	24.125	243.955	48.125	255.859	72.125	250	96.125	209.5	120.125	227.6	144.125	214.3	168.125	192.243	192.125	172.154	216.125	141.7
0.12511	236.235	24.1251	244.048	48.1251	255.952	72.1251	249.9	96.1251	209.4	120.125	227.9	144.125	214.2	168.125	192.15	192.125	172.154	216.125	141.7
0.12522	236.142	24.1252	244.048	48.1252	256.138	72.1252	250	96.1252	209.2	120.125	227.5	144.125	214.1	168.125	192.15	192.125	171.875	216.125	141.6
0.12533	236.142	24.1253	244.141	48.1253	256.045	72.1253	249.9	96.1253	209.2	120.125	227.5	144.125	214	168.125	192.057	192.125	172.061	216.125	141.5
0.12544	236.142	24.1254	243.955	48.1254	255.766	72.1254	250	96.1254	209.4	120.125	227.9	144.125	213.9	168.125	192.15	192.125	171.875	216.125	141.4
0.12556	236.235	24.1256	243.955	48.1256	255.673	72.1256	249.8	96.1256	209.6	120.126	227.5	144.126	213.8	168.126	192.336	192.126	172.061	216.126	141.5
0.12567	236.235	24.1257	243.862	48.1257	255.859	72.1257	250.1	96.1257	209.5	120.126	227.6	144.126	213.8	168.126	192.15	192.126	172.154	216.126	141.7
0.12578	236.142	24.1258	243.955	48.1258	255.859	72.1258	249.9	96.1258	209.3	120.126	227.6	144.126	213.8	168.126	192.15	192.126	171.875	216.126	141.8
0.12589	236.142	24.1259	243.955	48.1259	255.859	72.1259	250.1	96.1259	209.3	120.126	227.8	144.126	213.9	168.126	192.15	192.126	171.968	216.126	141.8
0.126	236.235	24.126	243.862	48.126	256.045	72.126	249.8	96.126	209.4	120.126	227.5	144.126	214	168.126	192.057	192.126	171.968	216.126	141.7
0.12611	236.142	24.1261	243.862	48.1261	256.045	72.1261	250	96.1261	209.4	120.126	227.5	144.126	214.1	168.126	192.243	192.126	171.968	216.126	141.6
0.12622	236.049	24.1262	243.955	48.1262	255.859	72.1262	249.8	96.1262	209.3	120.126	227.9	144.126	214.2	168.126	192.243	192.126	172.154	216.126	141.6
0.12633	236.049	24.1263	243.955	48.1263	255.766	72.1263	249.9	96.1263	209.1	120.126	227.4	144.126	214.2	168.126	192.15	192.126	171.875	216.126	141.6
0.12644	236.235	24.1264	243.955	48.1264	255.859	72.1264	249.8	96.1264	209.1	120.126	227.6	144.126	214.2	168.126	192.15	192.126	171.875	216.126	141.6
0.12656	236.142	24.1266	243.862	48.1266	255.859	72.1266	249.9	96.1266	209.4	120.127	227.7	144.127	214.2	168.127	192.057	192.127	172.061	216.127	141.5
0.12667	236.142	24.1267	243.862	48.1267	255.952	72.1267	249.9	96.1267	209.5	120.127	227.7	144.127	214.1	168.127	192.15	192.127	171.875	216.127	141.4
0.12678	236.142	24.1268	243.862	48.1268	256.045	72.1268	249.8	96.1268	209.5	120.127	227.5	144.127	214	168.127	192.243	192.127	172.154	216.127	141.4
0.12689	236.235	24.1269	243.862	48.1269	256.045	72.1269	249.9	96.1269	209.3	120.127	227.5	144.127	213.9	168.127	192.15	192.127	171.875	216.127	141.5
0.127	236.142	24.127	243.862	48.127	255.766	72.127	249.8	96.127	209.2	120.127	227.9	144.127	213.8	168.127	192.15	192.127	171.782	216.127	141.7
0.12711	236.049	24.1271	243.862	48.1271	255.673	72.1271	250	96.1271	209.3	120.127	227.4	144.127	213.8	168.127	192.15	192.127	171.968	216.127	141.7
0.12722	236.142	24.1272	243.862	48.1272	255.766	72.1272	249.8	96.1272	209.4	120.127	227.5	144.127	213.8	168.127	192.15	192.127	171.875	216.127	141.7
0.12733	236.328	24.1273	243.862	48.1273	255.766	72.1273	250	96.1273	209.3	120.127	227.7	144.127	213.9	168.127	192.243	192.127	172.061	216.127	141.5
0.12744	236.235	24.1274	243.862	48.1274	255.859	72.1274	249.8	96.1274	209.1	120.127	227.6	144.127	214	168.127	192.243	192.127	171.875	216.127	141.5
0.12756	236.142	24.1276	243.955	48.1276	255.952	72.1276	250	96.1276	209.1	120.128	227.5	144.128	214.1	168.128	192.15	192.128	171.875	216.128	141.5
0.12767	236.328	24.1277	243.862	48.1277	255.952	72.1277	249.8	96.1277	209.2	120.128	227.4	144.128	214.2	168.128	192.15	192.128	171.968	216.128	141.6
0.12778	236.328	24.1278	243.862	48.1278	255.673	72.1278	250	96.1278	209.4	120.128	227.8	144.128	214.2	168.128	192.057	192.128	171.875	216.128	141.5
0.12789	236.142	24.1279	243.862	48.1279	255.58	72.1279	249.8	96.1279	209.4	120.128	227.3	144.128	214.2	168.128	192.243	192.128	172.061	216.128	141.4
0.128	236.142	24.128	243.862	48.128	255.673	72.128	249.9	96.128	209.2	120.128	227.4	144.128	214.2	168.128	192.243	192.128	171.782	216.128	141.3
0.12811	236.235	24.1281	243.769	48.1281	255.673	72.1281	249.8	96.1281	209.1	120.128	227.7	144.128	214.1	168.128	192.15	192.128	171.782	216.128	141.4
0.12822	236.235	24.1282	243.769	48.1282	255.766	72.1282	249.8	96.1282	209.2	120.128	227.5	144.128	214	168.128	192.243	192.128	171.968	216.128	141.6
0.12833	236.235	24.1283	243.862	48.1283	255.952	72.1283	249.8	96.1283	209.3	120.128	227.5	144.128	213.9	168.128	192.057	192.128	171.782	216.128	141.6
0.12844	236.142	24.1284	243.862	48.1284	255.952	72.1284	249.8	96.1284	209.2	120.128	227.4	144.128	213.9	168.128	192.15	192.128	171.968	216.128	141.6
0.12856	236.235	24.1286	243.955	48.1286	255.766	72.1286	249.9	96.1286	209	120.129	227.8	144.129	213.8	168.129	192.336	192.129	171.782	216.129	141.5
0.12867	236.142	24.1287	243.862	48.1287	255.58	72.1287	249.8	96.1287	209	120.129	227.3	144.129	213.7	168.129	192.15	192.129	171.782	216.129	141.5
0.12878	236.049	24.1288	243.862	48.1288	255.673	72.1288	249.9	96.1288	209.1	120.129	227.4	144.129	213.8	168.129	192.15	192.129	171.875	216.129	141.5
0.12889	236.142	24.1289	243.769	48.1289	255.766	72.1289	249.7	96.1289	209.4	120.129	227.7	144.129	213.8	168.129	192.15	192.129	171.782	216.129	141.5
0.129	236.235	24.129	243.862	48.129	255.766	72.129	249.9	96.129	209.4	120.129	227.4	144.129	213.9	168.129	192.15	192.129	172.061	216.129	141.5
0.12911	236.142	24.1291	243.862	48.1291	255.859	72.1291	249.7	96.1291	209.3	120.129	227.4	144.129	214	168.129	192.336	192.129	171.782	216.129	141.4
0.12922	236.142	24.1292	243.862	48.1292	255.952	72.1292	249.9	96.1292	209.1	120.129	227.4	144.129	214.1	168.129	192.243	192.129	171.782	216.129	141.3
0.12933	236.142	24.1293	243.862	48.1293	255.673	72.1293	249.7	96.1293	209.1	120.129	227.8	144.129	214.2	168.129	192.15	192.129	171.875	216.129	141.3
0.12944	236.235	24.1294	243.862	48.1294	255.487	72.1294	249.9	96.1294	209.2	120.129	227.3	144.129	214.2	168.129	192.243	192.129	171.782	216.129	141.4
0.12956	236.142	24.1296	243.955	48.1296	255.58	72.1296	249.7	96.1296	209.3	120.13	227.4	144.13	214.1	168.13	192.057	192.13	172.061	216.13	141.6
0.12967	236.142	24.1297	244.048	48.1297	255.673	72.1297	249.9	96.1297	209.1	120.13	227.8	144.13	214	168.13	192.243	192.13	171.689	216.13	141.6
0.12978	236.142	24.1298	243.955	48.1298	255.673	72.1298	249.7	96.1298	209	120.13	227.3	144.13	213.9	168.13	192.243	192.13	171.782	216.13	141.6
0.12989	236.235	24.1299	243.955	48.1299	255.859	72.1299	249.8	96.1299	209	120.13	227.4	144.13	213.8	168.13	192.15	192.13	171.782	216.13	141.5
0.13	236.235	24.13	243.955	48.13	255.952	72.13	249.8	96.13	209.2	120.13	227.5	144.13	213.7	168.13	192.243	192.13	171.875	216.13	141.4
0.13011	236.235	24.1301	243.955	48.1301	255.673	72.1301	249.8	96.1301	209.4	120.13	227.7	144.13	213.7	168.13	192.057	192.13	171.968	216.13	141.4
0.13022	236.235	24.1302	243.862	48.1302	255.58	72.1302	249.8	96.1302	209.4	120.13	227.3	144.13	213.8	168.13	192.15	192.13	171.689	216.13	141.5
0.13033	236.235	24.1303	243.862	48.1303	255.673	72.1303	249.7	96.1303	209.2	120.13	227.3	144.13	213.8	168.13	192.336	192.13	171.875	216.13	141.4
0.13044	236.142	24.1304	243.862	48.1304	255.766	72.1304	249.8	96.1304	209.1	120.13	227.8	144.13	213.9	168.13	192.15	192.13	171.782	216.13	141.3
0.13056	236.142	24.1306	244.048	48.1306	255.766	72.1306	249.7	96.1306	209.2	120.131	227.3	144.131	214	168.131	192.243	192.131	171.968	216.131	141.2
0.13067	236.235	24.1307	244.048	48.1307	255.952	72.1307	249.9	96.1307	209.3	120.131	227.4	144.131	214.1	168.131	192.15	192.131	171.968	216.131	141.2
0.13078	236.235	24.1308	243.955	48.1308	255.952	72.1308	249.7	96.1308	209.2	120.131	227.5	144.131	214.2	168.131	192.15	192.131	171.596	216.131	141.4
0.13089	236.235	24.1309	243.862	48.1309	255.766	72.1309	249.9	96.1309	208.9	120.131	227.6	144.131	214.2	168.131	192.336	192.131	171.875	216.131	141.5
0.131	236.328	24.131	243.862	48.131	255.58	72.131	249.6	96.131	208.9	120.131	227.3	144.131	214.1	168.131	192.243	192.131	171.782	216.131	141.5
0.13111	236.328	24.1311	243.769	48.1311	255.58	72.1311	249.8	96.1311	209.1	120.131	227.3	144.131	214.1	168.131	192.15	192.131	171.968	216.131	141.5
0.13122	236.235	24.1312	243.769	48.1312	255.58	72.1312	249.7	96.1312	209.3	120.131	227.7	144.131	214	168.131	192.243	192.131	171.782	216.131	141.4
0.13133	236.235	24.1313	243.769	48.1313	255.673	72.1313	249.8	96.1313	209.3	120.131	227.2	144.131	213.9	168.131	192.15	192.131	171.689	216.131	141.4
0.13144	236.235	24.1314	243.862	48.1314	255.859	72.1314	249.7	96.1314	209.1	120.131	227.4	144.131	213.8	168.131	192.243	192.131	171.782	216.131	141.4
0.13156	236.328	24.1316	243.955	48.1316	255.952	72.1316	249.8	96.1316	209	120.132	227.5	144.132	213.7	168.132	192.336	192.132	171.782	216.132	141.4
0.13167	236.235	24.1317	243.955	48.1317	255.766	72.1317	249.7	96.1317	209.1	120.132	227.5	144.132	213.6	168.132	192.15	192.132	171.968	216.132	141.4
0.13178	236.235	24.1318	243.955	48.1318	255.58	72.1318	249.7	96.1318	209.2	120.132	227.3	144.132	213.6	168.132	192.243	192.132	171.596	216.132	141.3
0.13189	236.328	24.1319	243.862	48.1319	255.58	72.1319	249.8	96.1319	209.1	120.132	227.3	144.132	213.7	168.132	192.15	192.132	171.782	216.132	141.2
0.132	236.328	24.132	243.862	48.132	255.673	72.132	249.7	96.132	208.9	120.132	227.7	144.132	213.8	168.132	192.15	192.132	171.782	216.132	141.2
0.13211	236.235	24.1321	243.862	48.1321	255.766	72.1321	249.8	96.1321	208.8	120.132	227.2	144.132	213.9	168.132	192.336	192.132	171.782	216.132	141.3
0.13222	236.235	24.1322	243.862	48.1322	255.952	72.1322	249.6	96.1322	209	120.132	227.3	144.132	214	168.132	192.243	192.132	171.875	216.132	141.5
0.13233	236.235	24.1323	243.769	48.1323	256.045	72.1323	249.8	96.1323	209.2	120.132	227.5	144.132	214	168.132	192.243	192.132	171.596	216.132	141.5
0.13244	236.328	24.1324	243.769	48.1324	255.766	72.1324	249.6	96.1324	209.3	120.132	227.4	144.132	214	168.132	192.243	192.132	171.782	216.132	141.4
0.13256	236.235	24.1326	243.769	48.1326	255.58	72.1326	249.8	96.1326	209.1	120.133	227.3	144.133	214	168.133	192.15	192.133	171.689	216.133	141.3
0.13267	236.235	24.1327	243.862	48.1327	255.673	72.1327	249.6	96.1327	209	120.133	227.2	144.133	213.9	168.133	192.336	192.133	171.782	216.133	141.3
0.13278	236.328	24.1328	243.862	48.1328	255.766	72.1328	249.8	96.1328	209	120.133	227.7	144.133	213.8	168.133	192.243	192.133	171.875	216.133	141.4
0.13289	236.328	24.1329	243.862	48.1329	255.673	72.1329	249.6	96.1329	209.1	120.133	227.1	144.133	213.7	168.133	192.15	192.133	171.596	216.133	141.4
0.133	236.235	24.133	243.769	48.133	255.859	72.133	249.7	96.133	209.1	120.133	227.2	144.133	213.7	168.133	192.243	192.133	171.689	216.133	141.3
0.13311	236.235	24.1331	243.862	48.1331	255.952	72.1331	249.6	96.1331	208.9	120.133	227.4	144.133	213.6	168.133	192.15	192.133	171.689	216.133	141.2
0.13322	236.235	24.1332	243.862	48.1332	255.673	72.1332	249.7	96.1332	208.8	120.133	227.3	144.133	213.7	168.133	192.243	192.133	171.782	216.133	141.1
0.13333	236.328	24.1333	243.862	48.1333	255.58	72.1333	249.7	96.1333	208.9	120.133	227.2	144.133	213.7	168.133	192.336	192.133	171.875	216.133	141.2
0.13344	236.235	24.1334	243.862	48.1334	255.673	72.1334	249.6	96.1334	209.1	120.133	227.2	144.133	213.9	168.133	192.243	192.133	171.596	216.133	141.3
0.13356	236.235	24.1336	243.955	48.1336	255.673	72.1336	249.7	96.1336	209.2	120.134	227.6	144.134	214	168.134	192.15	192.134	171.689	216.134	141.4
0.13367	236.235	24.1337	243.955	48.1337	255.766	72.1337	249.6	96.1337	209.1	120.134	227.1	144.134	214	168.134	192.15	192.134	171.689	216.134	141.4
0.13378	236.235	24.1338	244.048	48.1338	255.952	72.1338	249.8	96.1338	209	120.134	227.2	144.134	214.1	168.134	192.15	192.134	171.782	216.134	141.4
0.13389	236.142	24.1339	243.955	48.1339	255.859	72.1339	249.6	96.1339	209	120.134	227.5	144.134	214.1	168.134	192.336	192.134	171.875	216.134	141.3
0.134	236.142	24.134	243.862	48.134	255.58	72.134	249.8	96.134	209.1	120.134	227.3	144.134	214	168.134	192.243	192.134	171.596	216.134	141.3
0.13411	236.235	24.1341	243.862	48.1341	255.487	72.1341	249.6	96.1341	209.1	120.134	227.3	144.134	213.9	168.134	192.243	192.134	171.782	216.134	141.3
0.13422	236.235	24.1342	243.862	48.1342	255.58	72.1342	249.8	96.1342	209	120.134	227.2	144.134	213.8	168.134	192.243	192.134	171.689	216.134	141.3
0.13433	236.235	24.1343	243.769	48.1343	255.58	72.1343	249.5	96.1343	208.8	120.134	227.6	144.134	213.7	168.134	192.15	192.134	171.875	216.134	141.2
0.13444	236.142	24.1344	243.769	48.1344	255.58	72.1344	249.7	96.1344	208.8	120.134	227.1	144.134	213.6	168.134	192.243	192.134	171.782	216.134	141.1
0.13456	236.235	24.1346	243.769	48.1346	255.766	72.1346	249.5	96.1346	209	120.135	227.2	144.135	213.6	168.135	192.336	192.135	171.503	216.135	141.1
0.13467	236.235	24.1347	243.862	48.1347	255.673	72.1347	249.7	96.1347	209.2	120.135	227.6	144.135	213.6	168.135	192.15	192.135	171.689	216.135	141.1
0.13478	236.142	24.1348	243.862	48.1348	255.394	72.1348	249.6	96.1348	209.1	120.135	227.1	144.135	213.6	168.135	192.243	192.135	171.596	216.135	141.3
0.13489	236.235	24.1349	243.862	48.1349	255.394	72.1349	249.7	96.1349	208.9	120.135	227.2	144.135	213.6	168.135	192.15	192.135	171.875	216.135	141.4
0.135	236.328	24.135	243.862	48.135	255.487	72.135	249.6	96.135	208.9	120.135	227.3	144.135	213.7	168.135	192.15	192.135	171.689	216.135	141.4
0.13511	236.328	24.1351	243.769	48.1351	255.58	72.1351	249.6	96.1351	209	120.135	227.4	144.135	213.9	168.135	192.336	192.135	171.596	216.135	141.3
0.13522	236.235	24.1352	243.862	48.1352	255.58	72.1352	249.6	96.1352	209.1	120.135	227.1	144.135	213.9	168.135	192.15	192.135	171.782	216.135	141.2
0.13533	236.142	24.1353	243.862	48.1353	255.673	72.1353	249.6	96.1353	208.9	120.135	227.1	144.135	214	168.135	192.243	192.135	171.596	216.135	141.2
0.13544	236.328	24.1354	243.862	48.1354	255.58	72.1354	249.7	96.1354	208.7	120.135	227.6	144.135	214	168.135	192.15	192.135	171.875	216.135	141.3
0.13556	236.328	24.1356	243.862	48.1356	255.301	72.1356	249.6	96.1356	208.8	120.136	227.1	144.136	214	168.136	192.15	192.136	171.596	216.136	141.3
0.13567	236.142	24.1357	243.862	48.1357	255.301	72.1357	249.8	96.1357	209	120.136	227.2	144.136	213.9	168.136	192.336	192.136	171.596	216.136	141.2
0.13578	236.142	24.1358	243.955	48.1358	255.394	72.1358	249.5	96.1358	209.1	120.136	227.4	144.136	213.9	168.136	192.243	192.136	171.689	216.136	141.1
0.13589	236.235	24.1359	243.955	48.1359	255.394	72.1359	249.8	96.1359	209	120.136	227.3	144.136	213.8	168.136	192.243	192.136	171.596	216.136	141
0.136	236.328	24.136	243.955	48.136	255.58	72.136	249.5	96.136	208.9	120.136	227.2	144.136	213.7	168.136	192.243	192.136	171.875	216.136	141.1
0.13611	236.235	24.1361	243.769	48.1361	255.766	72.1361	249.8	96.1361	208.9	120.136	227.1	144.136	213.6	168.136	192.15	192.136	171.503	216.136	141.2
0.13622	236.235	24.1362	243.769	48.1362	255.673	72.1362	249.5	96.1362	209	120.136	227.5	144.136	213.5	168.136	192.336	192.136	171.782	216.136	141.3
0.13633	236.328	24.1363	243.769	48.1363	255.394	72.1363	249.7	96.1363	209	120.136	227	144.136	213.5	168.136	192.243	192.136	171.503	216.136	141.3
0.13644	236.328	24.1364	243.769	48.1364	255.394	72.1364	249.5	96.1364	208.8	120.136	227.1	144.136	213.6	168.136	192.15	192.136	171.875	216.136	141.2
0.13656	236.142	24.1366	243.769	48.1366	255.487	72.1366	249.6	96.1366	208.7	120.137	227.4	144.137	213.7	168.137	192.243	192.137	171.503	216.137	141.2
0.13667	236.142	24.1367	243.769	48.1367	255.487	72.1367	249.5	96.1367	208.7	120.137	227.2	144.137	213.8	168.137	192.15	192.137	171.596	216.137	141.2
0.13678	236.328	24.1368	243.862	48.1368	255.673	72.1368	249.6	96.1368	208.9	120.137	227.2	144.137	213.9	168.137	192.243	192.137	171.689	216.137	141.2
0.13689	236.328	24.1369	243.955	48.1369	255.766	72.1369	249.6	96.1369	209.1	120.137	227.1	144.137	214	168.137	192.429	192.137	171.596	216.137	141.2
0.137	236.142	24.137	243.955	48.137	255.58	72.137	249.5	96.137	209	120.137	227.5	144.137	214	168.137	192.243	192.137	171.875	216.137	141.1
0.13711	236.235	24.1371	243.862	48.1371	255.394	72.1371	249.7	96.1371	208.8	120.137	227	144.137	214	168.137	192.243	192.137	171.596	216.137	141
0.13722	236.328	24.1372	243.862	48.1372	255.487	72.1372	249.5	96.1372	208.8	120.137	227.1	144.137	214	168.137	192.15	192.137	171.689	216.137	141
0.13733	236.235	24.1373	243.862	48.1373	255.58	72.1373	249.7	96.1373	208.9	120.137	227.4	144.137	213.9	168.137	192.15	192.137	171.689	216.137	141.1
0.13744	236.235	24.1374	243.862	48.1374	255.487	72.1374	249.5	96.1374	209	120.137	227.1	144.137	213.8	168.137	192.336	192.137	171.689	216.137	141.2
0.13756	236.235	24.1376	243.862	48.1376	255.673	72.1376	249.7	96.1376	208.8	120.138	227.1	144.138	213.6	168.138	192.243	192.138	171.875	216.138	141.3
0.13767	236.328	24.1377	243.769	48.1377	255.673	72.1377	249.5	96.1377	208.6	120.138	227.1	144.138	213.5	168.138	192.243	192.138	171.596	216.138	141.3
0.13778	236.235	24.1378	243.769	48.1378	255.394	72.1378	249.7	96.1378	208.6	120.138	227.4	144.138	213.5	168.138	192.243	192.138	171.689	216.138	141.2
0.13789	236.235	24.1379	243.862	48.1379	255.301	72.1379	249.4	96.1379	208.8	120.138	227	144.138	213.5	168.138	192.15	192.138	171.596	216.138	141.1
0.138	236.328	24.138	243.955	48.138	255.394	72.138	249.6	96.138	209	120.138	227	144.138	213.5	168.138	192.336	192.138	171.689	216.138	141.1
0.13811	236.235	24.1381	243.769	48.1381	255.487	72.1381	249.5	96.1381	209	120.138	227.4	144.138	213.6	168.138	192.336	192.138	171.782	216.138	141.2
0.13822	236.235	24.1382	243.676	48.1382	255.487	72.1382	249.6	96.1382	208.9	120.138	227	144.138	213.7	168.138	192.243	192.138	171.503	216.138	141.2
0.13833	236.142	24.1383	243.769	48.1383	255.673	72.1383	249.5	96.1383	208.7	120.138	227.1	144.138	213.8	168.138	192.243	192.138	171.689	216.138	141.1
0.13844	236.235	24.1384	243.862	48.1384	255.673	72.1384	249.5	96.1384	208.8	120.138	227.1	144.138	213.9	168.138	192.15	192.138	171.596	216.138	141
0.13856	236.235	24.1386	243.769	48.1386	255.394	72.1386	249.5	96.1386	208.9	120.139	227.3	144.139	213.9	168.139	192.243	192.139	171.782	216.139	140.9
0.13867	236.142	24.1387	243.769	48.1387	255.301	72.1387	249.5	96.1387	208.9	120.139	227	144.139	213.9	168.139	192.336	192.139	171.782	216.139	141
0.13878	236.235	24.1388	243.862	48.1388	255.487	72.1388	249.6	96.1388	208.7	120.139	227	144.139	213.9	168.139	192.243	192.139	171.503	216.139	141.1
0.13889	236.328	24.1389	243.955	48.1389	255.487	72.1389	249.4	96.1389	208.6	120.139	227.4	144.139	213.8	168.139	192.243	192.139	171.689	216.139	141.2
0.139	236.235	24.139	243.955	48.139	255.58	72.139	249.6	96.139	208.7	120.139	226.9	144.139	213.7	168.139	192.243	192.139	171.596	216.139	141.2
0.13911	236.142	24.1391	243.862	48.1391	255.766	72.1391	249.4	96.1391	208.9	120.139	227.1	144.139	213.6	168.139	192.15	192.139	171.782	216.139	141.2
0.13922	236.235	24.1392	243.769	48.1392	255.673	72.1392	249.6	96.1392	209	120.139	227.1	144.139	213.5	168.139	192.336	192.139	171.689	216.139	141.1
0.13933	236.328	24.1393	243.769	48.1393	255.394	72.1393	249.4	96.1393	208.9	120.139	227.3	144.139	213.5	168.139	192.336	192.139	171.503	216.139	141
0.13944	236.328	24.1394	243.769	48.1394	255.301	72.1394	249.6	96.1394	208.7	120.139	227	144.139	213.6	168.139	192.243	192.139	171.782	216.139	141.1
0.13956	236.235	24.1396	243.769	48.1396	255.487	72.1396	249.4	96.1396	208.7	120.14	227	144.14	213.6	168.14	192.243	192.14	171.689	216.14	141.1
0.13967	236.328	24.1397	243.769	48.1397	255.487	72.1397	249.6	96.1397	208.8	120.14	227.4	144.14	213.7	168.14	192.15	192.14	171.875	216.14	141
0.13978	236.328	24.1398	243.769	48.1398	255.673	72.1398	249.4	96.1398	208.9	120.14	226.9	144.14	213.9	168.14	192.243	192.14	171.782	216.14	140.9
0.13989	236.235	24.1399	243.862	48.1399	255.859	72.1399	249.5	96.1399	208.8	120.14	227.1	144.14	213.9	168.14	192.429	192.14	171.503	216.14	140.9
0.14	236.235	24.14	243.862	48.14	255.673	72.14	249.4	96.14	208.6	120.14	227.2	144.14	213.9	168.14	192.243	192.14	171.689	216.14	140.9
0.14011	236.328	24.1401	243.862	48.1401	255.394	72.1401	249.5	96.1401	208.5	120.14	227.2	144.14	213.9	168.14	192.243	192.14	171.596	216.14	141
0.14022	236.421	24.1402	243.769	48.1402	255.394	72.1402	249.5	96.1402	208.7	120.14	226.9	144.14	213.8	168.14	192.243	192.14	171.782	216.14	141.2
0.14033	236.328	24.1403	243.676	48.1403	255.487	72.1403	249.4	96.1403	208.9	120.14	226.9	144.14	213.6	168.14	192.15	192.14	171.689	216.14	141.2
0.14044	236.235	24.1404	243.676	48.1404	255.487	72.1404	249.5	96.1404	209	120.14	227.3	144.14	213.5	168.14	192.429	192.14	171.503	216.14	141.1
0.14056	236.328	24.1406	243.769	48.1406	255.58	72.1406	249.4	96.1406	208.8	120.141	226.9	144.141	213.4	168.141	192.336	192.141	171.782	216.141	141
0.14067	236.328	24.1407	243.769	48.1407	255.673	72.1407	249.6	96.1407	208.7	120.141	227	144.141	213.4	168.141	192.243	192.141	171.596	216.141	141
0.14078	236.142	24.1408	243.769	48.1408	255.487	72.1408	249.4	96.1408	208.7	120.141	227.1	144.141	213.4	168.141	192.243	192.141	171.782	216.141	141
0.14089	236.235	24.1409	243.862	48.1409	255.208	72.1409	249.6	96.1409	208.8	120.141	227.1	144.141	213.5	168.141	192.15	192.141	171.689	216.141	141
0.141	236.328	24.141	243.955	48.141	255.208	72.141	249.4	96.141	208.8	120.141	226.9	144.141	213.6	168.141	192.243	192.141	171.503	216.141	141
0.14111	236.235	24.1411	243.955	48.1411	255.301	72.1411	249.6	96.1411	208.7	120.141	226.9	144.141	213.7	168.141	192.336	192.141	171.689	216.141	140.9
0.14122	236.142	24.1412	243.862	48.1412	255.301	72.1412	249.3	96.1412	208.5	120.141	227.3	144.141	213.8	168.141	192.243	192.141	171.596	216.141	140.8
0.14133	236.142	24.1413	243.862	48.1413	255.487	72.1413	249.5	96.1413	208.5	120.141	226.8	144.141	213.9	168.141	192.243	192.141	171.782	216.141	140.9
0.14144	236.235	24.1414	243.862	48.1414	255.58	72.1414	249.4	96.1414	208.7	120.141	227	144.141	213.9	168.141	192.243	192.141	171.596	216.141	141
0.14156	236.235	24.1416	243.862	48.1416	255.394	72.1416	249.5	96.1416	208.9	120.142	227	144.142	213.9	168.142	192.15	192.142	171.503	216.142	141.1
0.14167	236.142	24.1417	243.769	48.1417	255.208	72.1417	249.4	96.1417	208.9	120.142	227.1	144.142	213.8	168.142	192.336	192.142	171.689	216.142	141.1
0.14178	236.235	24.1418	243.769	48.1418	255.301	72.1418	249.5	96.1418	208.7	120.142	226.8	144.142	213.6	168.142	192.243	192.142	171.596	216.142	141.1
0.14189	236.328	24.1419	243.769	48.1419	255.301	72.1419	249.5	96.1419	208.6	120.142	226.8	144.142	213.5	168.142	192.243	192.142	171.875	216.142	141
0.142	236.328	24.142	243.862	48.142	255.394	72.142	249.4	96.142	208.7	120.142	227.3	144.142	213.5	168.142	192.243	192.142	171.596	216.142	140.9
0.14211	236.235	24.1421	243.955	48.1421	255.487	72.1421	249.6	96.1421	208.8	120.142	226.8	144.142	213.4	168.142	192.15	192.142	171.689	216.142	141
0.14222	236.235	24.1422	243.955	48.1422	255.58	72.1422	249.4	96.1422	208.7	120.142	226.9	144.142	213.4	168.142	192.336	192.142	171.689	216.142	141
0.14233	236.328	24.1423	243.862	48.1423	255.301	72.1423	249.6	96.1423	208.5	120.142	227	144.142	213.5	168.142	192.336	192.142	171.689	216.142	141
0.14244	236.235	24.1424	243.862	48.1424	255.115	72.1424	249.4	96.1424	208.4	120.142	227.1	144.142	213.6	168.142	192.243	192.142	171.875	216.142	140.9
0.14256	236.235	24.1426	243.862	48.1426	255.301	72.1426	249.6	96.1426	208.5	120.143	226.8	144.143	213.7	168.143	192.243	192.143	171.503	216.143	140.8
0.14267	236.328	24.1427	243.862	48.1427	255.301	72.1427	249.3	96.1427	208.7	120.143	226.8	144.143	213.8	168.143	192.15	192.143	171.596	216.143	140.8
0.14278	236.328	24.1428	243.769	48.1428	255.394	72.1428	249.5	96.1428	208.9	120.143	227.3	144.143	213.9	168.143	192.243	192.143	171.596	216.143	140.9
0.14289	236.235	24.1429	243.769	48.1429	255.58	72.1429	249.3	96.1429	208.8	120.143	226.8	144.143	213.9	168.143	192.429	192.143	171.689	216.143	141
0.143	236.235	24.143	243.769	48.143	255.487	72.143	249.4	96.143	208.6	120.143	226.9	144.143	213.9	168.143	192.243	192.143	171.782	216.143	141.1
0.14311	236.328	24.1431	243.862	48.1431	255.208	72.1431	249.3	96.1431	208.5	120.143	227.1	144.143	213.8	168.143	192.243	192.143	171.41	216.143	141.1
0.14322	236.235	24.1432	243.862	48.1432	255.208	72.1432	249.4	96.1432	208.7	120.143	227.1	144.143	213.7	168.143	192.243	192.143	171.689	216.143	141
0.14333	236.235	24.1433	243.769	48.1433	255.394	72.1433	249.4	96.1433	208.7	120.143	226.9	144.143	213.6	168.143	192.15	192.143	171.503	216.143	140.9
0.14344	236.235	24.1434	243.676	48.1434	255.394	72.1434	249.4	96.1434	208.5	120.143	226.9	144.143	213.5	168.143	192.336	192.143	171.689	216.143	140.9
0.14356	236.328	24.1436	243.769	48.1436	255.487	72.1436	249.4	96.1436	208.4	120.144	227.3	144.144	213.4	168.144	192.336	192.144	171.596	216.144	141
0.14367	236.235	24.1437	243.769	48.1437	255.673	72.1437	249.3	96.1437	208.4	120.144	226.7	144.144	213.4	168.144	192.243	192.144	171.41	216.144	140.9
0.14378	236.142	24.1438	243.862	48.1438	255.487	72.1438	249.5	96.1438	208.7	120.144	226.9	144.144	213.4	168.144	192.243	192.144	171.596	216.144	140.8
0.14389	236.235	24.1439	243.862	48.1439	255.208	72.1439	249.3	96.1439	208.8	120.144	227	144.144	213.4	168.144	192.15	192.144	171.503	216.144	140.7
0.144	236.235	24.144	243.862	48.144	255.301	72.144	249.5	96.144	208.7	120.144	226.9	144.144	213.5	168.144	192.243	192.144	171.689	216.144	140.8
0.14411	236.235	24.1441	243.955	48.1441	255.394	72.1441	249.3	96.1441	208.5	120.144	226.8	144.144	213.6	168.144	192.336	192.144	171.503	216.144	140.9
0.14422	236.142	24.1442	243.955	48.1442	255.394	72.1442	249.5	96.1442	208.5	120.144	226.8	144.144	213.7	168.144	192.243	192.144	171.41	216.144	141
0.14433	236.235	24.1443	243.862	48.1443	255.487	72.1443	249.3	96.1443	208.6	120.144	227.2	144.144	213.8	168.144	192.243	192.144	171.596	216.144	141
0.14444	236.421	24.1444	243.769	48.1444	255.58	72.1444	249.5	96.1444	208.6	120.144	226.7	144.144	213.8	168.144	192.243	192.144	171.41	216.144	141
0.14456	236.235	24.1446	243.769	48.1446	255.301	72.1446	249.3	96.1446	208.4	120.145	226.8	144.145	213.7	168.145	192.15	192.145	171.689	216.145	140.9
0.14467	236.328	24.1447	243.862	48.1447	255.115	72.1447	249.4	96.1447	208.3	120.145	227.1	144.145	213.7	168.145	192.336	192.145	171.41	216.145	140.9
0.14478	236.328	24.1448	243.769	48.1448	255.208	72.1448	249.4	96.1448	208.6	120.145	226.9	144.145	213.6	168.145	192.336	192.145	171.317	216.145	140.9
0.14489	236.235	24.1449	243.769	48.1449	255.301	72.1449	249.4	96.1449	208.7	120.145	226.9	144.145	213.4	168.145	192.243	192.145	171.503	216.145	140.9
0.145	236.142	24.145	243.862	48.145	255.301	72.145	249.4	96.145	208.7	120.145	226.8	144.145	213.4	168.145	192.336	192.145	171.41	216.145	140.8
0.14511	236.235	24.1451	243.862	48.1451	255.487	72.1451	249.4	96.1451	208.5	120.145	227.2	144.145	213.4	168.145	192.243	192.145	171.689	216.145	140.7
0.14522	236.328	24.1452	243.862	48.1452	255.487	72.1452	249.5	96.1452	208.4	120.145	226.7	144.145	213.4	168.145	192.243	192.145	171.41	216.145	140.7
0.14533	236.328	24.1453	243.862	48.1453	255.208	72.1453	249.3	96.1453	208.5	120.145	226.8	144.145	213.5	168.145	192.429	192.145	171.41	216.145	140.8
0.14544	236.235	24.1454	243.769	48.1454	255.115	72.1454	249.5	96.1454	208.6	120.145	227.1	144.145	213.6	168.145	192.243	192.145	171.503	216.145	140.9
0.14556	236.328	24.1456	243.769	48.1456	255.208	72.1456	249.3	96.1456	208.5	120.146	226.7	144.146	213.7	168.146	192.336	192.146	171.503	216.146	141
0.14567	236.328	24.1457	243.769	48.1457	255.208	72.1457	249.5	96.1457	208.3	120.146	226.8	144.146	213.7	168.146	192.243	192.146	171.596	216.146	141
0.14578	236.328	24.1458	243.769	48.1458	255.301	72.1458	249.3	96.1458	208.3	120.146	226.8	144.146	213.8	168.146	192.15	192.146	171.317	216.146	140.9
0.14589	236.235	24.1459	243.769	48.1459	255.487	72.1459	249.5	96.1459	208.6	120.146	227	144.146	213.8	168.146	192.429	192.146	171.41	216.146	140.8
0.146	236.328	24.146	243.769	48.146	255.301	72.146	249.3	96.146	208.7	120.146	226.7	144.146	213.7	168.146	192.336	192.146	171.41	216.146	140.8
0.14611	236.421	24.1461	243.862	48.1461	255.022	72.1461	249.4	96.1461	208.6	120.146	226.7	144.146	213.6	168.146	192.243	192.146	171.41	216.146	140.9
0.14622	236.328	24.1462	243.862	48.1462	255.022	72.1462	249.3	96.1462	208.4	120.146	227.2	144.146	213.5	168.146	192.243	192.146	171.596	216.146	140.9
0.14633	236.328	24.1463	243.862	48.1463	255.208	72.1463	249.4	96.1463	208.4	120.146	226.7	144.146	213.4	168.146	192.15	192.146	171.317	216.146	140.8
0.14644	236.328	24.1464	243.769	48.1464	255.208	72.1464	249.4	96.1464	208.5	120.146	226.8	144.146	213.3	168.146	192.243	192.146	171.41	216.146	140.7
0.14656	236.328	24.1466	243.769	48.1466	255.301	72.1466	249.3	96.1466	208.5	120.147	226.9	144.147	213.3	168.147	192.429	192.147	171.317	216.147	140.6
0.14667	236.235	24.1467	243.769	48.1467	255.487	72.1467	249.4	96.1467	208.4	120.147	226.9	144.147	213.3	168.147	192.243	192.147	171.503	216.147	140.7
0.14678	236.235	24.1468	243.769	48.1468	255.301	72.1468	249.3	96.1468	208.2	120.147	226.7	144.147	213.4	168.147	192.336	192.147	171.503	216.147	140.8
0.14689	236.328	24.1469	243.769	48.1469	255.115	72.1469	249.5	96.1469	208.2	120.147	226.7	144.147	213.4	168.147	192.243	192.147	171.224	216.147	140.9
0.147	236.328	24.147	243.769	48.147	255.208	72.147	249.3	96.147	208.4	120.147	227.1	144.147	213.6	168.147	192.243	192.147	171.41	216.147	141
0.14711	236.235	24.1471	243.862	48.1471	255.301	72.1471	249.5	96.1471	208.6	120.147	226.6	144.147	213.7	168.147	192.429	192.147	171.317	216.147	140.9
0.14722	236.328	24.1472	243.862	48.1472	255.301	72.1472	249.2	96.1472	208.6	120.147	226.7	144.147	213.7	168.147	192.336	192.147	171.596	216.147	140.8
0.14733	236.421	24.1473	243.862	48.1473	255.487	72.1473	249.4	96.1473	208.4	120.147	226.9	144.147	213.7	168.147	192.336	192.147	171.41	216.147	140.8
0.14744	236.421	24.1474	243.769	48.1474	255.58	72.1474	249.2	96.1474	208.3	120.147	226.8	144.147	213.7	168.147	192.243	192.147	171.317	216.147	140.8
0.14756	236.328	24.1476	243.676	48.1476	255.394	72.1476	249.4	96.1476	208.4	120.148	226.7	144.148	213.6	168.148	192.15	192.148	171.503	216.148	140.8
0.14767	236.328	24.1477	243.769	48.1477	255.115	72.1477	249.3	96.1477	208.5	120.148	226.6	144.148	213.5	168.148	192.336	192.148	171.41	216.148	140.8
0.14778	236.421	24.1478	243.769	48.1478	255.115	72.1478	249.3	96.1478	208.5	120.148	227.1	144.148	213.4	168.148	192.429	192.148	171.596	216.148	140.7
0.14789	236.421	24.1479	243.769	48.1479	255.208	72.1479	249.3	96.1479	208.3	120.148	226.5	144.148	213.3	168.148	192.243	192.148	171.224	216.148	140.6
0.148	236.328	24.148	243.769	48.148	255.208	72.148	249.3	96.148	208.2	120.148	226.7	144.148	213.3	168.148	192.243	192.148	171.317	216.148	140.6
0.14811	236.421	24.1481	243.862	48.1481	255.301	72.1481	249.4	96.1481	208.3	120.148	226.9	144.148	213.3	168.148	192.243	192.148	171.317	216.148	140.7
0.14822	236.328	24.1482	243.955	48.1482	255.394	72.1482	249.3	96.1482	208.5	120.148	226.7	144.148	213.4	168.148	192.243	192.148	171.503	216.148	140.8
0.14833	236.235	24.1483	243.862	48.1483	255.301	72.1483	249.4	96.1483	208.6	120.148	226.7	144.148	213.5	168.148	192.429	192.148	171.41	216.148	140.9
0.14844	236.328	24.1484	243.862	48.1484	255.022	72.1484	249.2	96.1484	208.5	120.148	226.6	144.148	213.6	168.148	192.336	192.148	171.224	216.148	140.9
0.14856	236.328	24.1486	243.769	48.1486	255.115	72.1486	249.4	96.1486	208.3	120.149	227	144.149	213.7	168.149	192.243	192.149	171.41	216.149	140.8
0.14867	236.328	24.1487	243.769	48.1487	255.208	72.1487	249.2	96.1487	208.3	120.149	226.5	144.149	213.8	168.149	192.336	192.149	171.317	216.149	140.7
0.14878	236.235	24.1488	243.769	48.1488	255.208	72.1488	249.4	96.1488	208.5	120.149	226.6	144.149	213.7	168.149	192.243	192.149	171.596	216.149	140.7
0.14889	236.328	24.1489	243.769	48.1489	255.301	72.1489	249.2	96.1489	208.5	120.149	227	144.149	213.7	168.149	192.429	192.149	171.41	216.149	140.8
0.149	236.328	24.149	243.676	48.149	255.487	72.149	249.3	96.149	208.3	120.149	226.6	144.149	213.6	168.149	192.429	192.149	171.224	216.149	140.8
0.14911	236.235	24.1491	243.769	48.1491	255.301	72.1491	249.2	96.1491	208.2	120.149	226.7	144.149	213.5	168.149	192.243	192.149	171.41	216.149	140.7
0.14922	236.235	24.1492	243.769	48.1492	255.022	72.1492	249.2	96.1492	208.2	120.149	226.7	144.149	213.4	168.149	192.336	192.149	171.317	216.149	140.6
0.14933	236.328	24.1493	243.862	48.1493	255.022	72.1493	249.3	96.1493	208.4	120.149	226.9	144.149	213.3	168.149	192.243	192.149	171.503	216.149	140.5
0.14944	236.421	24.1494	243.862	48.1494	255.115	72.1494	249.2	96.1494	208.6	120.149	226.6	144.149	213.3	168.149	192.243	192.149	171.41	216.149	140.6
0.14956	236.421	24.1496	243.769	48.1496	255.208	72.1496	249.3	96.1496	208.5	120.15	226.6	144.15	213.2	168.15	192.429	192.15	171.224	216.15	140.7
0.14967	236.328	24.1497	243.769	48.1497	255.301	72.1497	249.2	96.1497	208.3	120.15	227	144.15	213.3	168.15	192.336	192.15	171.41	216.15	140.8
0.14978	236.421	24.1498	243.769	48.1498	255.487	72.1498	249.4	96.1498	208.2	120.15	226.5	144.15	213.3	168.15	192.243	192.15	171.317	216.15	140.9
0.14989	236.421	24.1499	243.769	48.1499	255.394	72.1499	249.2	96.1499	208.3	120.15	226.7	144.15	213.4	168.15	192.336	192.15	171.596	216.15	140.8
0.15	236.328	24.15	243.769	48.15	255.115	72.15	249.4	96.15	208.4	120.15	226.8	144.15	213.5	168.15	192.243	192.15	171.317	216.15	140.7
0.15011	236.328	24.1501	243.769	48.1501	255.115	72.1501	249.2	96.1501	208.4	120.15	226.8	144.15	213.7	168.15	192.336	192.15	171.317	216.15	140.7
0.15022	236.328	24.1502	243.862	48.1502	255.208	72.1502	249.4	96.1502	208.2	120.15	226.6	144.15	213.7	168.15	192.429	192.15	171.41	216.15	140.7
0.15033	236.421	24.1503	243.955	48.1503	255.208	72.1503	249.2	96.1503	208.1	120.15	226.6	144.15	213.7	168.15	192.336	192.15	171.317	216.15	140.7
0.15044	236.328	24.1504	243.862	48.1504	255.301	72.1504	249.3	96.1504	208.2	120.15	227	144.15	213.7	168.15	192.336	192.15	171.596	216.15	140.7
0.15056	236.328	24.1506	243.862	48.1506	255.487	72.1506	249.2	96.1506	208.4	120.151	226.5	144.151	213.6	168.151	192.243	192.151	171.224	216.151	140.6
0.15067	236.421	24.1507	243.769	48.1507	255.394	72.1507	249.2	96.1507	208.5	120.151	226.7	144.151	213.5	168.151	192.243	192.151	171.224	216.151	140.5
0.15078	236.421	24.1508	243.769	48.1508	255.115	72.1508	249.3	96.1508	208.4	120.151	226.8	144.151	213.3	168.151	192.429	192.151	171.41	216.151	140.5
0.15089	236.328	24.1509	243.862	48.1509	255.022	72.1509	249.2	96.1509	208.3	120.151	226.7	144.151	213.3	168.151	192.429	192.151	171.317	216.151	140.6
0.151	236.421	24.151	243.862	48.151	255.115	72.151	249.3	96.151	208.2	120.151	226.6	144.151	213.2	168.151	192.336	192.151	171.503	216.151	140.8
0.15111	236.421	24.1511	243.862	48.1511	255.115	72.1511	249.1	96.1511	208.4	120.151	226.5	144.151	213.3	168.151	192.336	192.151	171.131	216.151	140.8
0.15122	236.421	24.1512	243.862	48.1512	255.208	72.1512	249.3	96.1512	208.4	120.151	227	144.151	213.4	168.151	192.243	192.151	171.317	216.151	140.8
0.15133	236.421	24.1513	243.955	48.1513	255.301	72.1513	249.1	96.1513	208.3	120.151	226.5	144.151	213.5	168.151	192.336	192.151	171.317	216.151	140.7
0.15144	236.421	24.1514	243.955	48.1514	255.301	72.1514	249.3	96.1514	208.1	120.151	226.6	144.151	213.6	168.151	192.429	192.151	171.41	216.151	140.6
0.15156	236.514	24.1516	243.862	48.1516	255.022	72.1516	249.1	96.1516	208.1	120.152	226.9	144.152	213.7	168.152	192.336	192.152	171.41	216.152	140.7
0.15167	236.421	24.1517	243.769	48.1517	254.929	72.1517	249.3	96.1517	208.3	120.152	226.6	144.152	213.7	168.152	192.336	192.152	171.131	216.152	140.7
0.15178	236.328	24.1518	243.769	48.1518	255.022	72.1518	249.1	96.1518	208.5	120.152	226.6	144.152	213.7	168.152	192.336	192.152	171.317	216.152	140.6
0.15189	236.421	24.1519	243.769	48.1519	255.115	72.1519	249.2	96.1519	208.5	120.152	226.6	144.152	213.6	168.152	192.243	192.152	171.224	216.152	140.5
0.152	236.421	24.152	243.676	48.152	255.208	72.152	249.1	96.152	208.4	120.152	226.9	144.152	213.5	168.152	192.429	192.152	171.41	216.152	140.5
0.15211	236.421	24.1521	243.676	48.1521	255.394	72.1521	249.2	96.1521	208.2	120.152	226.5	144.152	213.4	168.152	192.429	192.152	171.41	216.152	140.4
0.15222	236.328	24.1522	243.676	48.1522	255.301	72.1522	249.2	96.1522	208.2	120.152	226.5	144.152	213.3	168.152	192.336	192.152	171.131	216.152	140.5
0.15233	236.421	24.1523	243.769	48.1523	255.115	72.1523	249.1	96.1523	208.3	120.152	226.9	144.152	213.2	168.152	192.336	192.152	171.317	216.152	140.7
0.15244	236.421	24.1524	243.955	48.1524	255.115	72.1524	249.3	96.1524	208.3	120.152	226.5	144.152	213.2	168.152	192.243	192.152	171.224	216.152	140.8
0.15256	236.328	24.1526	243.862	48.1526	255.208	72.1526	249.1	96.1526	208.1	120.153	226.6	144.153	213.2	168.153	192.336	192.153	171.41	216.153	140.7
0.15267	236.328	24.1527	243.769	48.1527	255.208	72.1527	249.3	96.1527	208	120.153	226.6	144.153	213.3	168.153	192.429	192.153	171.317	216.153	140.7
0.15278	236.421	24.1528	243.862	48.1528	255.301	72.1528	249.1	96.1528	208.1	120.153	226.8	144.153	213.4	168.153	192.336	192.153	171.131	216.153	140.6
0.15289	236.421	24.1529	243.862	48.1529	255.394	72.1529	249.3	96.1529	208.3	120.153	226.5	144.153	213.5	168.153	192.336	192.153	171.317	216.153	140.6
0.153	236.235	24.153	243.862	48.153	255.208	72.153	249.1	96.153	208.5	120.153	226.5	144.153	213.6	168.153	192.336	192.153	171.131	216.153	140.6
0.15311	236.328	24.1531	243.862	48.1531	254.929	72.1531	249.3	96.1531	208.4	120.153	226.9	144.153	213.6	168.153	192.243	192.153	171.41	216.153	140.6
0.15322	236.421	24.1532	243.862	48.1532	254.929	72.1532	249.1	96.1532	208.2	120.153	226.4	144.153	213.6	168.153	192.336	192.153	171.224	216.153	140.5
0.15333	236.328	24.1533	243.955	48.1533	255.022	72.1533	249.2	96.1533	208.1	120.153	226.5	144.153	213.5	168.153	192.429	192.153	171.131	216.153	140.4
0.15344	236.235	24.1534	244.048	48.1534	255.022	72.1534	249.1	96.1534	208.3	120.153	226.6	144.153	213.5	168.153	192.336	192.153	171.224	216.153	140.4
0.15356	236.328	24.1536	243.862	48.1536	255.208	72.1536	249.1	96.1536	208.3	120.154	226.7	144.154	213.4	168.154	192.336	192.154	171.131	216.154	140.4
0.15367	236.421	24.1537	243.769	48.1537	255.394	72.1537	249.2	96.1537	208.2	120.154	226.5	144.154	213.3	168.154	192.336	192.154	171.41	216.154	140.6
0.15378	236.328	24.1538	243.769	48.1538	255.208	72.1538	249.1	96.1538	208	120.154	226.4	144.154	213.2	168.154	192.243	192.154	171.131	216.154	140.7
0.15389	236.328	24.1539	243.769	48.1539	254.929	72.1539	249.2	96.1539	208	120.154	226.9	144.154	213.2	168.154	192.429	192.154	171.131	216.154	140.7
0.154	236.421	24.154	243.769	48.154	255.022	72.154	249.1	96.154	208.2	120.154	226.4	144.154	213.3	168.154	192.429	192.154	171.224	216.154	140.6
0.15411	236.421	24.1541	243.769	48.1541	255.208	72.1541	249.3	96.1541	208.4	120.154	226.5	144.154	213.3	168.154	192.336	192.154	171.131	216.154	140.6
0.15422	236.421	24.1542	243.862	48.1542	255.208	72.1542	249.1	96.1542	208.3	120.154	226.6	144.154	213.4	168.154	192.336	192.154	171.41	216.154	140.5
0.15433	236.328	24.1543	243.955	48.1543	255.394	72.1543	249.3	96.1543	208.1	120.154	226.6	144.154	213.5	168.154	192.243	192.154	171.131	216.154	140.6
0.15444	236.421	24.1544	243.955	48.1544	255.394	72.1544	249.1	96.1544	208.1	120.154	226.4	144.154	213.6	168.154	192.243	192.154	171.224	216.154	140.6
0.15456	236.421	24.1546	243.862	48.1546	255.208	72.1546	249.2	96.1546	208.1	120.155	226.4	144.155	213.7	168.155	192.429	192.155	171.317	216.155	140.5
0.15467	236.421	24.1547	243.769	48.1547	255.022	72.1547	249.1	96.1547	208.2	120.155	226.8	144.155	213.6	168.155	192.336	192.155	171.224	216.155	140.4
0.15478	236.421	24.1548	243.769	48.1548	255.115	72.1548	249.2	96.1548	208.1	120.155	226.3	144.155	213.6	168.155	192.336	192.155	171.41	216.155	140.4
0.15489	236.421	24.1549	243.769	48.1549	255.208	72.1549	249.1	96.1549	207.9	120.155	226.5	144.155	213.5	168.155	192.336	192.155	171.131	216.155	140.4
0.155	236.328	24.155	243.862	48.155	255.115	72.155	249.1	96.155	207.9	120.155	226.7	144.155	213.4	168.155	192.243	192.155	171.224	216.155	140.5
0.15511	236.328	24.1551	243.862	48.1551	255.301	72.1551	249.2	96.1551	208.1	120.155	226.5	144.155	213.3	168.155	192.336	192.155	171.224	216.155	140.6
0.15522	236.421	24.1552	243.862	48.1552	255.301	72.1552	249.1	96.1552	208.3	120.155	226.5	144.155	213.2	168.155	192.429	192.155	171.224	216.155	140.7
0.15533	236.514	24.1553	243.955	48.1553	255.022	72.1553	249.2	96.1553	208.3	120.155	226.4	144.155	213.2	168.155	192.336	192.155	171.41	216.155	140.6
0.15544	236.421	24.1554	243.955	48.1554	254.929	72.1554	249	96.1554	208.1	120.155	226.8	144.155	213.1	168.155	192.336	192.155	171.038	216.155	140.5
0.15556	236.421	24.1556	243.862	48.1556	255.022	72.1556	249.3	96.1556	208	120.156	226.3	144.156	213.2	168.156	192.336	192.156	171.224	216.156	140.5
0.15567	236.421	24.1557	243.769	48.1557	255.022	72.1557	249	96.1557	208.1	120.156	226.4	144.156	213.3	168.156	192.243	192.156	171.224	216.156	140.5
0.15578	236.328	24.1558	243.769	48.1558	255.115	72.1558	249.3	96.1558	208.2	120.156	226.7	144.156	213.4	168.156	192.429	192.156	171.317	216.156	140.5
0.15589	236.235	24.1559	243.769	48.1559	255.301	72.1559	249	96.1559	208.1	120.156	226.4	144.156	213.5	168.156	192.429	192.156	171.317	216.156	140.5
0.156	236.328	24.156	243.769	48.156	255.301	72.156	249.2	96.156	207.9	120.156	226.4	144.156	213.5	168.156	192.336	192.156	171.038	216.156	140.4
0.15611	236.421	24.1561	243.769	48.1561	255.022	72.1561	249	96.1561	207.9	120.156	226.4	144.156	213.6	168.156	192.336	192.156	171.224	216.156	140.3
0.15622	236.328	24.1562	243.769	48.1562	254.929	72.1562	249.1	96.1562	208.2	120.156	226.7	144.156	213.6	168.156	192.243	192.156	171.131	216.156	140.3
0.15633	236.328	24.1563	243.862	48.1563	255.022	72.1563	249	96.1563	208.3	120.156	226.3	144.156	213.5	168.156	192.336	192.156	171.317	216.156	140.4
0.15644	236.421	24.1564	243.862	48.1564	255.022	72.1564	249	96.1564	208.2	120.156	226.3	144.156	213.4	168.156	192.429	192.156	171.224	216.156	140.6
0.15656	236.328	24.1566	243.769	48.1566	255.208	72.1566	249.1	96.1566	208	120.157	226.7	144.157	213.3	168.157	192.336	192.157	170.945	216.157	140.6
0.15667	236.328	24.1567	243.769	48.1567	255.301	72.1567	249	96.1567	208	120.157	226.3	144.157	213.2	168.157	192.336	192.157	171.224	216.157	140.6
0.15678	236.328	24.1568	243.676	48.1568	255.208	72.1568	249.2	96.1568	208.2	120.157	226.4	144.157	213.1	168.157	192.429	192.157	171.131	216.157	140.5
0.15689	236.514	24.1569	243.769	48.1569	255.022	72.1569	249	96.1569	208.1	120.157	226.4	144.157	213.1	168.157	192.243	192.157	171.41	216.157	140.4
0.157	236.421	24.157	243.769	48.157	254.929	72.157	249.2	96.157	207.9	120.157	226.6	144.157	213.1	168.157	192.336	192.157	171.224	216.157	140.5
0.15711	236.328	24.1571	243.769	48.1571	255.115	72.1571	249	96.1571	207.8	120.157	226.3	144.157	213.2	168.157	192.429	192.157	171.038	216.157	140.5
0.15722	236.421	24.1572	243.769	48.1572	255.022	72.1572	249.1	96.1572	208	120.157	226.3	144.157	213.4	168.157	192.336	192.157	171.224	216.157	140.5
0.15733	236.514	24.1573	243.862	48.1573	255.208	72.1573	248.9	96.1573	208.2	120.157	226.7	144.157	213.5	168.157	192.336	192.157	171.131	216.157	140.4
0.15744	236.421	24.1574	243.955	48.1574	255.301	72.1574	249.1	96.1574	208.2	120.157	226.2	144.157	213.5	168.157	192.336	192.157	171.41	216.157	140.3
0.15756	236.328	24.1576	243.862	48.1576	255.115	72.1576	249	96.1576	208	120.158	226.4	144.158	213.6	168.158	192.243	192.158	171.131	216.158	140.3
0.15767	236.328	24.1577	243.769	48.1577	254.929	72.1577	249.1	96.1577	207.9	120.158	226.5	144.158	213.6	168.158	192.429	192.158	171.131	216.158	140.4
0.15778	236.421	24.1578	243.769	48.1578	254.929	72.1578	249.1	96.1578	208	120.158	226.5	144.158	213.5	168.158	192.429	192.158	171.224	216.158	140.5
0.15789	236.421	24.1579	243.769	48.1579	255.022	72.1579	249	96.1579	208.1	120.158	226.3	144.158	213.4	168.158	192.336	192.158	171.131	216.158	140.6
0.158	236.421	24.158	243.769	48.158	255.022	72.158	249.1	96.158	208	120.158	226.3	144.158	213.3	168.158	192.336	192.158	171.41	216.158	140.6
0.15811	236.421	24.1581	243.676	48.1581	255.208	72.1581	249	96.1581	207.8	120.158	226.7	144.158	213.1	168.158	192.336	192.158	170.945	216.158	140.5
0.15822	236.421	24.1582	243.676	48.1582	255.301	72.1582	249.2	96.1582	207.8	120.158	226.2	144.158	213.1	168.158	192.336	192.158	171.131	216.158	140.4
0.15833	236.328	24.1583	243.769	48.1583	255.022	72.1583	248.9	96.1583	208	120.158	226.3	144.158	213.1	168.158	192.522	192.158	171.131	216.158	140.4
0.15844	236.328	24.1584	243.769	48.1584	254.836	72.1584	249.1	96.1584	208.2	120.158	226.5	144.158	213.1	168.158	192.336	192.158	171.224	216.158	140.5
0.15856	236.421	24.1586	243.862	48.1586	254.836	72.1586	248.9	96.1586	208.1	120.159	226.4	144.159	213.1	168.159	192.336	192.159	171.317	216.159	140.5
0.15867	236.421	24.1587	243.769	48.1587	254.929	72.1587	249.1	96.1587	207.9	120.159	226.3	144.159	213.3	168.159	192.336	192.159	170.945	216.159	140.4
0.15878	236.421	24.1588	243.769	48.1588	255.022	72.1588	249	96.1588	207.9	120.159	226.2	144.159	213.4	168.159	192.243	192.159	171.224	216.159	140.3
0.15889	236.421	24.1589	243.769	48.1589	255.208	72.1589	249	96.1589	208	120.159	226.7	144.159	213.5	168.159	192.429	192.159	171.038	216.159	140.2
0.159	236.514	24.159	243.769	48.159	255.301	72.159	249.1	96.159	208.1	120.159	226.2	144.159	213.5	168.159	192.522	192.159	171.131	216.159	140.3
0.15911	236.328	24.1591	243.676	48.1591	254.929	72.1591	249	96.1591	207.9	120.159	226.3	144.159	213.5	168.159	192.336	192.159	171.224	216.159	140.4
0.15922	236.328	24.1592	243.676	48.1592	254.836	72.1592	249.1	96.1592	207.7	120.159	226.6	144.159	213.4	168.159	192.336	192.159	170.945	216.159	140.5
0.15933	236.421	24.1593	243.769	48.1593	254.929	72.1593	248.9	96.1593	207.9	120.159	226.3	144.159	213.3	168.159	192.336	192.159	171.131	216.159	140.6
0.15944	236.421	24.1594	243.862	48.1594	254.836	72.1594	249.1	96.1594	208.1	120.159	226.3	144.159	213.2	168.159	192.336	192.159	171.038	216.159	140.5
0.15956	236.421	24.1596	243.769	48.1596	254.929	72.1596	248.9	96.1596	208.2	120.16	226.3	144.16	213.1	168.16	192.429	192.16	171.224	216.16	140.4
0.15967	236.421	24.1597	243.676	48.1597	255.022	72.1597	249.1	96.1597	208	120.16	226.6	144.16	213.1	168.16	192.429	192.16	171.224	216.16	140.4
0.15978	236.514	24.1598	243.583	48.1598	255.022	72.1598	248.9	96.1598	207.9	120.16	226.2	144.16	213.1	168.16	192.336	192.16	170.945	216.16	140.4
0.15989	236.421	24.1599	243.676	48.1599	254.836	72.1599	249	96.1599	207.9	120.16	226.2	144.16	213.1	168.16	192.336	192.16	171.131	216.16	140.4
0.16	236.328	24.16	243.769	48.16	254.743	72.16	249	96.16	208	120.16	226.6	144.16	213.2	168.16	192.243	192.16	171.038	216.16	140.3
0.16011	236.421	24.1601	243.769	48.1601	254.836	72.1601	249	96.1601	207.9	120.16	226.2	144.16	213.4	168.16	192.429	192.16	171.224	216.16	140.2
0.16022	236.514	24.1602	243.769	48.1602	254.929	72.1602	249.1	96.1602	207.7	120.16	226.2	144.16	213.5	168.16	192.429	192.16	171.131	216.16	140.2
0.16033	236.514	24.1603	243.862	48.1603	255.022	72.1603	249	96.1603	207.7	120.16	226.3	144.16	213.5	168.16	192.336	192.16	171.038	216.16	140.2
0.16044	236.421	24.1604	243.862	48.1604	255.208	72.1604	249.1	96.1604	208	120.16	226.5	144.16	213.5	168.16	192.336	192.16	171.224	216.16	140.4
0.16056	236.514	24.1606	243.862	48.1606	255.115	72.1606	248.9	96.1606	208.1	120.161	226.2	144.161	213.5	168.161	192.336	192.161	171.131	216.161	140.5
0.16067	236.421	24.1607	243.769	48.1607	254.836	72.1607	249.1	96.1607	208	120.161	226.2	144.161	213.4	168.161	192.336	192.161	171.317	216.161	140.5
0.16078	236.328	24.1608	243.676	48.1608	254.65	72.1608	248.9	96.1608	207.8	120.161	226.6	144.161	213.3	168.161	192.429	192.161	170.945	216.161	140.4
0.16089	236.421	24.1609	243.769	48.1609	254.743	72.1609	249.1	96.1609	207.8	120.161	226.2	144.161	213.2	168.161	192.429	192.161	171.224	216.161	140.3
0.161	236.421	24.161	243.769	48.161	254.743	72.161	248.9	96.161	208	120.161	226.3	144.161	213.1	168.161	192.336	192.161	171.131	216.161	140.3
0.16111	236.421	24.1611	243.769	48.1611	254.836	72.1611	249	96.1611	208	120.161	226.3	144.161	213	168.161	192.429	192.161	171.317	216.161	140.4
0.16122	236.421	24.1612	243.676	48.1612	255.022	72.1612	249	96.1612	207.8	120.161	226.4	144.161	212.9	168.161	192.336	192.161	171.131	216.161	140.4
0.16133	236.514	24.1613	243.769	48.1613	255.115	72.1613	248.9	96.1613	207.7	120.161	226.2	144.161	213	168.161	192.336	192.161	170.945	216.161	140.3
0.16144	236.514	24.1614	243.862	48.1614	254.836	72.1614	249.1	96.1614	207.9	120.161	226.1	144.161	213	168.161	192.522	192.161	171.131	216.161	140.2
0.16156	236.328	24.1616	243.769	48.1616	254.743	72.1616	248.9	96.1616	208.1	120.162	226.6	144.162	213.1	168.162	192.336	192.162	171.038	216.162	140.2
0.16167	236.421	24.1617	243.676	48.1617	254.836	72.1617	249.1	96.1617	208.1	120.162	226.1	144.162	213.2	168.162	192.336	192.162	171.224	216.162	140.2
0.16178	236.514	24.1618	243.583	48.1618	254.929	72.1618	248.8	96.1618	207.9	120.162	226.2	144.162	213.3	168.162	192.336	192.162	170.945	216.162	140.4
0.16189	236.514	24.1619	243.49	48.1619	255.022	72.1619	249	96.1619	207.8	120.162	226.4	144.162	213.4	168.162	192.243	192.162	171.038	216.162	140.5
0.162	236.421	24.162	243.583	48.162	255.208	72.162	248.8	96.162	207.9	120.162	226.3	144.162	213.5	168.162	192.429	192.162	170.945	216.162	140.5
0.16211	236.514	24.1621	243.676	48.1621	255.022	72.1621	249	96.1621	208	120.162	226.2	144.162	213.4	168.162	192.429	192.162	171.038	216.162	140.4
0.16222	236.514	24.1622	243.676	48.1622	254.743	72.1622	248.8	96.1622	207.8	120.162	226.1	144.162	213.4	168.162	192.336	192.162	171.131	216.162	140.3
0.16233	236.421	24.1623	243.769	48.1623	254.65	72.1623	248.9	96.1623	207.6	120.162	226.6	144.162	213.3	168.162	192.336	192.162	170.852	216.162	140.3
0.16244	236.421	24.1624	243.769	48.1624	254.836	72.1624	248.9	96.1624	207.8	120.162	226.1	144.162	213.2	168.162	192.336	192.162	171.038	216.162	140.4
0.16256	236.514	24.1626	243.862	48.1626	254.836	72.1626	248.9	96.1626	208	120.163	226.2	144.163	213.1	168.163	192.336	192.163	170.945	216.163	140.4
0.16267	236.514	24.1627	243.862	48.1627	254.929	72.1627	249	96.1627	208	120.163	226.4	144.163	213.1	168.163	192.429	192.163	171.131	216.163	140.3
0.16278	236.421	24.1628	243.769	48.1628	255.115	72.1628	248.9	96.1628	207.9	120.163	226.2	144.163	213	168.163	192.336	192.163	171.224	216.163	140.2
0.16289	236.421	24.1629	243.769	48.1629	255.115	72.1629	249.1	96.1629	207.8	120.163	226.2	144.163	213.1	168.163	192.336	192.163	170.852	216.163	140.1
0.163	236.421	24.163	243.769	48.163	254.836	72.163	248.8	96.163	207.9	120.163	226.2	144.163	213.2	168.163	192.336	192.163	171.131	216.163	140.2
0.16311	236.328	24.1631	243.769	48.1631	254.836	72.1631	249.1	96.1631	207.9	120.163	226.5	144.163	213.3	168.163	192.243	192.163	171.038	216.163	140.3
0.16322	236.328	24.1632	243.769	48.1632	254.929	72.1632	248.8	96.1632	207.7	120.163	226.1	144.163	213.3	168.163	192.429	192.163	171.131	216.163	140.4
0.16333	236.514	24.1633	243.769	48.1633	254.929	72.1633	249	96.1633	207.6	120.163	226.2	144.163	213.4	168.163	192.522	192.163	171.038	216.163	140.4
0.16344	236.514	24.1634	243.862	48.1634	255.022	72.1634	248.8	96.1634	207.7	120.163	226.5	144.163	213.4	168.163	192.336	192.163	170.852	216.163	140.4
0.16356	236.421	24.1636	243.862	48.1636	255.208	72.1636	248.9	96.1636	207.9	120.164	226.2	144.164	213.4	168.164	192.429	192.164	171.038	216.164	140.3
0.16367	236.514	24.1637	243.862	48.1637	255.115	72.1637	248.9	96.1637	208	120.164	226.2	144.164	213.4	168.164	192.336	192.164	170.945	216.164	140.2
0.16378	236.514	24.1638	243.769	48.1638	254.836	72.1638	248.9	96.1638	207.8	120.164	226.2	144.164	213.3	168.164	192.336	192.164	171.224	216.164	140.3
0.16389	236.421	24.1639	243.769	48.1639	254.743	72.1639	249	96.1639	207.7	120.164	226.5	144.164	213.2	168.164	192.522	192.164	171.038	216.164	140.3
0.164	236.421	24.164	243.862	48.164	254.929	72.164	248.9	96.164	207.8	120.164	226.1	144.164	213.1	168.164	192.522	192.164	170.852	216.164	140.2
0.16411	236.514	24.1641	243.862	48.1641	254.836	72.1641	249	96.1641	207.9	120.164	226.1	144.164	213	168.164	192.336	192.164	171.038	216.164	140.1
0.16422	236.514	24.1642	243.862	48.1642	254.929	72.1642	248.8	96.1642	207.7	120.164	226.5	144.164	213	168.164	192.429	192.164	170.945	216.164	140.1
0.16433	236.421	24.1643	243.862	48.1643	255.115	72.1643	249	96.1643	207.6	120.164	226.1	144.164	212.9	168.164	192.336	192.164	171.131	216.164	140.1
0.16444	236.421	24.1644	243.862	48.1644	255.022	72.1644	248.7	96.1644	207.7	120.164	226.2	144.164	213	168.164	192.429	192.164	170.945	216.164	140.3
0.16456	236.514	24.1646	243.955	48.1646	254.836	72.1646	249	96.1646	207.9	120.165	226.2	144.165	213	168.165	192.522	192.165	170.852	216.165	140.4
0.16467	236.514	24.1647	243.955	48.1647	254.836	72.1647	248.8	96.1647	208	120.165	226.4	144.165	213.1	168.165	192.429	192.165	171.038	216.165	140.4
0.16478	236.328	24.1648	243.862	48.1648	254.929	72.1648	248.9	96.1648	207.8	120.165	226.1	144.165	213.2	168.165	192.429	192.165	170.945	216.165	140.3
0.16489	236.421	24.1649	243.769	48.1649	254.929	72.1649	248.8	96.1649	207.7	120.165	226.1	144.165	213.3	168.165	192.336	192.165	171.131	216.165	140.2
0.165	236.514	24.165	243.769	48.165	255.115	72.165	248.9	96.165	207.8	120.165	226.5	144.165	213.4	168.165	192.336	192.165	170.852	216.165	140.2
0.16511	236.328	24.1651	243.769	48.1651	255.115	72.1651	248.9	96.1651	207.9	120.165	226	144.165	213.4	168.165	192.522	192.165	170.945	216.165	140.2
0.16522	236.421	24.1652	243.769	48.1652	254.836	72.1652	248.8	96.1652	207.6	120.165	226.1	144.165	213.4	168.165	192.429	192.165	171.038	216.165	140.3
0.16533	236.514	24.1653	243.862	48.1653	254.743	72.1653	248.9	96.1653	207.5	120.165	226.3	144.165	213.3	168.165	192.336	192.165	170.945	216.165	140.2
0.16544	236.514	24.1654	243.862	48.1654	254.836	72.1654	248.8	96.1654	207.7	120.165	226.2	144.165	213.2	168.165	192.429	192.165	171.131	216.165	140.1
0.16556	236.328	24.1656	243.955	48.1656	254.929	72.1656	249	96.1656	207.9	120.166	226.1	144.166	213.1	168.166	192.336	192.166	170.852	216.166	140
0.16567	236.421	24.1657	243.955	48.1657	254.929	72.1657	248.8	96.1657	207.9	120.166	226.1	144.166	213	168.166	192.336	192.166	170.945	216.166	140
0.16578	236.514	24.1658	243.862	48.1658	255.115	72.1658	249	96.1658	207.7	120.166	226.5	144.166	213	168.166	192.522	192.166	171.038	216.166	140.1
0.16589	236.514	24.1659	243.769	48.1659	255.022	72.1659	248.7	96.1659	207.7	120.166	225.9	144.166	213	168.166	192.429	192.166	170.945	216.166	140.3
0.166	236.421	24.166	243.769	48.166	254.743	72.166	248.9	96.166	207.8	120.166	226	144.166	213	168.166	192.429	192.166	171.131	216.166	140.3
0.16611	236.514	24.1661	243.769	48.1661	254.743	72.1661	248.8	96.1661	207.7	120.166	226.4	144.166	213.1	168.166	192.429	192.166	170.759	216.166	140.3
0.16622	236.514	24.1662	243.676	48.1662	254.836	72.1662	248.9	96.1662	207.5	120.166	226.1	144.166	213.2	168.166	192.243	192.166	170.852	216.166	140.3
0.16633	236.421	24.1663	243.583	48.1663	254.836	72.1663	248.8	96.1663	207.5	120.166	226.1	144.166	213.3	168.166	192.429	192.166	171.038	216.166	140.2
0.16644	236.421	24.1664	243.769	48.1664	254.929	72.1664	248.8	96.1664	207.8	120.166	226.1	144.166	213.4	168.166	192.522	192.166	170.945	216.166	140.1
0.16656	236.514	24.1666	243.769	48.1666	255.115	72.1666	248.9	96.1666	207.9	120.167	226.4	144.167	213.4	168.167	192.336	192.167	171.224	216.167	140.2
0.16667	236.514	24.1667	243.769	48.1667	254.929	72.1667	248.8	96.1667	207.7	120.167	225.9	144.167	213.4	168.167	192.429	192.167	170.852	216.167	140.2
0.16678	236.514	24.1668	243.676	48.1668	254.65	72.1668	249	96.1668	207.6	120.167	226	144.167	213.4	168.167	192.336	192.167	170.945	216.167	140.2
0.16689	236.514	24.1669	243.676	48.1669	254.743	72.1669	248.8	96.1669	207.7	120.167	226.4	144.167	213.3	168.167	192.336	192.167	171.038	216.167	140
0.167	236.514	24.167	243.676	48.167	254.836	72.167	249	96.167	207.8	120.167	226	144.167	213.1	168.167	192.522	192.167	171.038	216.167	140
0.16711	236.421	24.1671	243.676	48.1671	254.836	72.1671	248.7	96.1671	207.6	120.167	226.1	144.167	213	168.167	192.429	192.167	171.224	216.167	140
0.16722	236.421	24.1672	243.676	48.1672	255.022	72.1672	248.9	96.1672	207.5	120.167	226.1	144.167	213	168.167	192.429	192.167	170.852	216.167	140.1
0.16733	236.607	24.1673	243.676	48.1673	255.022	72.1673	248.7	96.1673	207.7	120.167	226.3	144.167	212.9	168.167	192.429	192.167	170.945	216.167	140.2
0.16744	236.514	24.1674	243.769	48.1674	254.836	72.1674	248.8	96.1674	207.9	120.167	226	144.167	212.9	168.167	192.336	192.167	170.945	216.167	140.3
0.16756	236.421	24.1676	243.862	48.1676	254.65	72.1676	248.8	96.1676	207.8	120.168	226	144.168	212.9	168.168	192.429	192.168	170.945	216.168	140.3
0.16767	236.514	24.1677	243.769	48.1677	254.743	72.1677	248.8	96.1677	207.6	120.168	226.4	144.168	213.1	168.168	192.522	192.168	171.131	216.168	140.2
0.16778	236.514	24.1678	243.769	48.1678	254.836	72.1678	248.9	96.1678	207.6	120.168	225.9	144.168	213.2	168.168	192.336	192.168	170.852	216.168	140.1
0.16789	236.421	24.1679	243.769	48.1679	254.929	72.1679	248.7	96.1679	207.8	120.168	226	144.168	213.3	168.168	192.429	192.168	170.945	216.168	140.1
0.168	236.514	24.168	243.769	48.168	255.115	72.168	248.9	96.168	207.6	120.168	226.2	144.168	213.4	168.168	192.336	192.168	171.038	216.168	140.1
0.16811	236.514	24.1681	243.676	48.1681	254.929	72.1681	248.7	96.1681	207.4	120.168	226.1	144.168	213.4	168.168	192.336	192.168	170.945	216.168	140.2
0.16822	236.607	24.1682	243.676	48.1682	254.65	72.1682	248.9	96.1682	207.5	120.168	225.9	144.168	213.3	168.168	192.522	192.168	171.131	216.168	140.1
0.16833	236.514	24.1683	243.676	48.1683	254.65	72.1683	248.6	96.1683	207.8	120.168	225.9	144.168	213.2	168.168	192.429	192.168	170.852	216.168	140
0.16844	236.514	24.1684	243.769	48.1684	254.743	72.1684	248.8	96.1684	207.8	120.168	226.4	144.168	213.1	168.168	192.429	192.168	171.038	216.168	140
0.16856	236.514	24.1686	243.769	48.1686	254.65	72.1686	248.6	96.1686	207.6	120.169	225.8	144.169	213	168.169	192.429	192.169	170.945	216.169	140
0.16867	236.421	24.1687	243.769	48.1687	254.836	72.1687	248.8	96.1687	207.6	120.169	226	144.169	212.9	168.169	192.336	192.169	171.038	216.169	140.1
0.16878	236.421	24.1688	243.676	48.1688	254.929	72.1688	248.7	96.1688	207.7	120.169	226.2	144.169	213	168.169	192.429	192.169	171.224	216.169	140.2
0.16889	236.514	24.1689	243.676	48.1689	254.743	72.1689	248.8	96.1689	207.7	120.169	226	144.169	213	168.169	192.615	192.169	170.852	216.169	140.3
0.169	236.514	24.169	243.676	48.169	254.557	72.169	248.8	96.169	207.4	120.169	225.9	144.169	213.1	168.169	192.429	192.169	170.945	216.169	140.2
0.16911	236.421	24.1691	243.769	48.1691	254.65	72.1691	248.8	96.1691	207.4	120.169	225.9	144.169	213.3	168.169	192.336	192.169	171.038	216.169	140.2
0.16922	236.421	24.1692	243.862	48.1692	254.743	72.1692	248.9	96.1692	207.7	120.169	226.3	144.169	213.3	168.169	192.429	192.169	171.038	216.169	140.1
0.16933	236.514	24.1693	243.862	48.1693	254.836	72.1693	248.8	96.1693	207.8	120.169	225.8	144.169	213.4	168.169	192.336	192.169	171.224	216.169	140.1
0.16944	236.421	24.1694	243.862	48.1694	255.022	72.1694	248.9	96.1694	207.6	120.169	226	144.169	213.4	168.169	192.429	192.169	170.852	216.169	140.1
0.16956	236.421	24.1696	243.862	48.1696	255.022	72.1696	248.7	96.1696	207.5	120.17	226.2	144.17	213.3	168.17	192.522	192.17	171.038	216.17	140.1
0.16967	236.514	24.1697	243.862	48.1697	254.743	72.1697	248.9	96.1697	207.6	120.17	226	144.17	213.2	168.17	192.429	192.17	171.038	216.17	140
0.16978	236.514	24.1698	243.769	48.1698	254.65	72.1698	248.7	96.1698	207.6	120.17	226	144.17	213	168.17	192.429	192.17	171.038	216.17	139.9
0.16989	236.514	24.1699	243.676	48.1699	254.743	72.1699	248.8	96.1699	207.4	120.17	225.9	144.17	212.9	168.17	192.336	192.17	171.131	216.17	139.9
0.17	236.607	24.17	243.676	48.17	254.743	72.17	248.7	96.17	207.4	120.17	226.3	144.17	212.9	168.17	192.336	192.17	170.852	216.17	140
0.17011	236.607	24.1701	243.676	48.1701	254.836	72.1701	248.8	96.1701	207.7	120.17	225.8	144.17	212.9	168.17	192.522	192.17	170.945	216.17	140.1
0.17022	236.514	24.1702	243.676	48.1702	255.022	72.1702	248.7	96.1702	207.8	120.17	225.9	144.17	212.9	168.17	192.429	192.17	170.945	216.17	140.2
0.17033	236.421	24.1703	243.769	48.1703	254.929	72.1703	248.7	96.1703	207.6	120.17	226.2	144.17	213.1	168.17	192.429	192.17	170.945	216.17	140.2
0.17044	236.514	24.1704	243.769	48.1704	254.65	72.1704	248.8	96.1704	207.5	120.17	225.9	144.17	213.2	168.17	192.429	192.17	171.131	216.17	140.1
0.17056	236.607	24.1706	243.862	48.1706	254.557	72.1706	248.7	96.1706	207.6	120.171	225.9	144.171	213.3	168.171	192.336	192.171	170.759	216.171	140
0.17067	236.514	24.1707	243.862	48.1707	254.65	72.1707	248.8	96.1707	207.6	120.171	225.9	144.171	213.3	168.171	192.429	192.171	170.945	216.171	140
0.17078	236.607	24.1708	243.862	48.1708	254.65	72.1708	248.6	96.1708	207.4	120.171	226.3	144.171	213.3	168.171	192.522	192.171	171.038	216.171	140.1
0.17089	236.607	24.1709	243.769	48.1709	254.743	72.1709	248.8	96.1709	207.3	120.171	225.8	144.171	213.2	168.171	192.429	192.171	170.945	216.171	140.1
0.171	236.514	24.171	243.862	48.171	254.836	72.171	248.6	96.171	207.6	120.171	225.9	144.171	213.1	168.171	192.429	192.171	171.224	216.171	140
0.17111	236.514	24.1711	243.769	48.1711	254.836	72.1711	248.9	96.1711	207.7	120.171	226.2	144.171	213	168.171	192.429	192.171	170.945	216.171	139.9
0.17122	236.607	24.1712	243.769	48.1712	254.65	72.1712	248.7	96.1712	207.5	120.171	225.9	144.171	212.9	168.171	192.336	192.171	170.945	216.171	139.9
0.17133	236.607	24.1713	243.769	48.1713	254.65	72.1713	248.8	96.1713	207.5	120.171	225.9	144.171	212.9	168.171	192.522	192.171	170.945	216.171	140
0.17144	236.607	24.1714	243.769	48.1714	254.743	72.1714	248.7	96.1714	207.6	120.171	225.9	144.171	213	168.171	192.429	192.171	170.945	216.171	140.1
0.17156	236.514	24.1716	243.769	48.1716	254.743	72.1716	248.7	96.1716	207.5	120.172	226.1	144.172	213.1	168.172	192.429	192.172	171.131	216.172	140.2
0.17167	236.514	24.1717	243.862	48.1717	254.929	72.1717	248.8	96.1717	207.3	120.172	225.8	144.172	213.2	168.172	192.429	192.172	170.852	216.172	140.2
0.17178	236.421	24.1718	243.862	48.1718	254.929	72.1718	248.6	96.1718	207.4	120.172	225.8	144.172	213.3	168.172	192.336	192.172	170.852	216.172	140.1
0.17189	236.421	24.1719	243.676	48.1719	254.743	72.1719	248.8	96.1719	207.7	120.172	226.2	144.172	213.3	168.172	192.429	192.172	170.945	216.172	140
0.172	236.514	24.172	243.769	48.172	254.464	72.172	248.6	96.172	207.6	120.172	225.7	144.172	213.3	168.172	192.522	192.172	170.852	216.172	140
0.17211	236.514	24.1721	243.769	48.1721	254.557	72.1721	248.8	96.1721	207.4	120.172	225.9	144.172	213.2	168.172	192.429	192.172	171.131	216.172	140.1
0.17222	236.421	24.1722	243.769	48.1722	254.65	72.1722	248.5	96.1722	207.5	120.172	226	144.172	213.1	168.172	192.429	192.172	170.852	216.172	140
0.17233	236.514	24.1723	243.676	48.1723	254.65	72.1723	248.7	96.1723	207.5	120.172	226	144.172	213	168.172	192.429	192.172	170.852	216.172	140
0.17244	236.514	24.1724	243.769	48.1724	254.836	72.1724	248.5	96.1724	207.3	120.172	225.8	144.172	212.9	168.172	192.336	192.172	170.945	216.172	139.9
0.17256	236.421	24.1726	243.769	48.1726	255.022	72.1726	248.7	96.1726	207.3	120.173	225.8	144.173	212.8	168.173	192.522	192.173	170.759	216.173	139.8
0.17267	236.328	24.1727	243.769	48.1727	254.743	72.1727	248.6	96.1727	207.6	120.173	226.3	144.173	212.9	168.173	192.522	192.173	171.038	216.173	139.9
0.17278	236.514	24.1728	243.862	48.1728	254.65	72.1728	248.7	96.1728	207.6	120.173	225.7	144.173	213	168.173	192.429	192.173	171.038	216.173	140
0.17289	236.514	24.1729	243.862	48.1729	254.65	72.1729	248.7	96.1729	207.4	120.173	225.9	144.173	213.1	168.173	192.429	192.173	170.759	216.173	140.1
0.173	236.514	24.173	243.769	48.173	254.743	72.173	248.6	96.173	207.4	120.173	226.1	144.173	213.2	168.173	192.336	192.173	170.852	216.173	140.1
0.17311	236.421	24.1731	243.769	48.1731	254.743	72.1731	248.7	96.1731	207.5	120.173	225.9	144.173	213.3	168.173	192.429	192.173	170.852	216.173	140.1
0.17322	236.514	24.1732	243.862	48.1732	254.836	72.1732	248.6	96.1732	207.3	120.173	225.9	144.173	213.3	168.173	192.615	192.173	170.852	216.173	140
0.17333	236.421	24.1733	243.862	48.1733	254.929	72.1733	248.8	96.1733	207.2	120.173	225.9	144.173	213.2	168.173	192.429	192.173	171.038	216.173	140
0.17344	236.421	24.1734	243.769	48.1734	254.65	72.1734	248.6	96.1734	207.5	120.173	226.2	144.173	213.1	168.173	192.429	192.173	170.666	216.173	140
0.17356	236.514	24.1736	243.769	48.1736	254.464	72.1736	248.8	96.1736	207.6	120.174	225.8	144.174	213	168.174	192.429	192.174	170.852	216.174	140
0.17367	236.514	24.1737	243.769	48.1737	254.557	72.1737	248.5	96.1737	207.4	120.174	225.8	144.174	212.9	168.174	192.336	192.174	170.852	216.174	140
0.17378	236.421	24.1738	243.862	48.1738	254.65	72.1738	248.7	96.1738	207.4	120.174	226.2	144.174	212.8	168.174	192.522	192.174	170.852	216.174	139.9
0.17389	236.421	24.1739	243.955	48.1739	254.65	72.1739	248.6	96.1739	207.5	120.174	225.7	144.174	212.9	168.174	192.522	192.174	171.038	216.174	139.8
0.174	236.514	24.174	243.862	48.174	254.836	72.174	248.6	96.174	207.4	120.174	225.8	144.174	213	168.174	192.429	192.174	170.759	216.174	139.8
0.17411	236.514	24.1741	243.769	48.1741	254.929	72.1741	248.7	96.1741	207.2	120.174	225.9	144.174	213.1	168.174	192.429	192.174	170.759	216.174	140
0.17422	236.514	24.1742	243.769	48.1742	254.743	72.1742	248.6	96.1742	207.4	120.174	226	144.174	213.2	168.174	192.336	192.174	170.945	216.174	140.1
0.17433	236.514	24.1743	243.862	48.1743	254.557	72.1743	248.8	96.1743	207.6	120.174	225.7	144.174	213.3	168.174	192.429	192.174	170.759	216.174	140.1
0.17444	236.607	24.1744	243.769	48.1744	254.557	72.1744	248.6	96.1744	207.4	120.174	225.7	144.174	213.2	168.174	192.615	192.174	171.038	216.174	140.1
0.17456	236.514	24.1746	243.862	48.1746	254.557	72.1746	248.7	96.1746	207.3	120.175	226.2	144.175	213.2	168.175	192.429	192.175	170.852	216.175	140
0.17467	236.421	24.1747	243.862	48.1747	254.557	72.1747	248.5	96.1747	207.3	120.175	225.6	144.175	213.1	168.175	192.429	192.175	170.666	216.175	139.9
0.17478	236.514	24.1748	243.862	48.1748	254.743	72.1748	248.8	96.1748	207.4	120.175	225.8	144.175	213	168.175	192.429	192.175	170.945	216.175	140
0.17489	236.514	24.1749	243.862	48.1749	254.836	72.1749	248.5	96.1749	207.3	120.175	226	144.175	212.9	168.175	192.336	192.175	170.759	216.175	140
0.175	236.421	24.175	243.769	48.175	254.743	72.175	248.7	96.175	207.1	120.175	225.9	144.175	212.8	168.175	192.522	192.175	171.038	216.175	140
0.17511	236.514	24.1751	243.676	48.1751	254.464	72.1751	248.5	96.1751	207.2	120.175	225.8	144.175	212.7	168.175	192.522	192.175	170.852	216.175	139.9
0.17522	236.514	24.1752	243.769	48.1752	254.464	72.1752	248.6	96.1752	207.5	120.175	225.7	144.175	212.8	168.175	192.429	192.175	170.666	216.175	139.8
0.17533	236.514	24.1753	243.676	48.1753	254.65	72.1753	248.6	96.1753	207.6	120.175	226.1	144.175	212.9	168.175	192.522	192.175	170.945	216.175	139.8
0.17544	236.514	24.1754	243.769	48.1754	254.65	72.1754	248.5	96.1754	207.4	120.175	225.7	144.175	213	168.175	192.429	192.175	170.852	216.175	139.9
0.17556	236.514	24.1756	243.769	48.1756	254.743	72.1756	248.7	96.1756	207.3	120.176	225.7	144.176	213.2	168.176	192.429	192.176	170.945	216.176	140
0.17567	236.607	24.1757	243.769	48.1757	254.929	72.1757	248.5	96.1757	207.4	120.176	226	144.176	213.2	168.176	192.615	192.176	171.038	216.176	140.1
0.17578	236.421	24.1758	243.862	48.1758	254.929	72.1758	248.7	96.1758	207.4	120.176	225.8	144.176	213.2	168.176	192.429	192.176	170.759	216.176	140.1
0.17589	236.421	24.1759	243.862	48.1759	254.65	72.1759	248.5	96.1759	207.2	120.176	225.8	144.176	213.1	168.176	192.429	192.176	170.852	216.176	140
0.176	236.514	24.176	243.769	48.176	254.464	72.176	248.7	96.176	207.1	120.176	225.8	144.176	213	168.176	192.429	192.176	170.852	216.176	139.9
0.17611	236.514	24.1761	243.676	48.1761	254.557	72.1761	248.5	96.1761	207.3	120.176	226.1	144.176	212.9	168.176	192.429	192.176	170.759	216.176	139.9
0.17622	236.514	24.1762	243.583	48.1762	254.65	72.1762	248.7	96.1762	207.5	120.176	225.6	144.176	212.8	168.176	192.522	192.176	171.038	216.176	140
0.17633	236.514	24.1763	243.676	48.1763	254.65	72.1763	248.5	96.1763	207.4	120.176	225.7	144.176	212.8	168.176	192.522	192.176	170.852	216.176	140
0.17644	236.514	24.1764	243.676	48.1764	254.836	72.1764	248.7	96.1764	207.2	120.176	226.1	144.176	212.8	168.176	192.429	192.176	170.759	216.176	139.9
0.17656	236.421	24.1766	243.769	48.1766	254.836	72.1766	248.6	96.1766	207.3	120.177	225.7	144.177	212.9	168.177	192.522	192.177	170.852	216.177	139.8
0.17667	236.514	24.1767	243.769	48.1767	254.557	72.1767	248.6	96.1767	207.4	120.177	225.8	144.177	213	168.177	192.429	192.177	170.759	216.177	139.7
0.17678	236.514	24.1768	243.769	48.1768	254.464	72.1768	248.6	96.1768	207.4	120.177	225.8	144.177	213.1	168.177	192.429	192.177	170.945	216.177	139.8
0.17689	236.607	24.1769	243.862	48.1769	254.557	72.1769	248.5	96.1769	207.1	120.177	226	144.177	213.2	168.177	192.615	192.177	171.038	216.177	139.9
0.177	236.514	24.177	243.862	48.177	254.557	72.177	248.7	96.177	207.1	120.177	225.6	144.177	213.2	168.177	192.429	192.177	170.666	216.177	140
0.17711	236.607	24.1771	243.769	48.1771	254.65	72.1771	248.5	96.1771	207.3	120.177	225.7	144.177	213.1	168.177	192.429	192.177	170.852	216.177	140
0.17722	236.607	24.1772	243.676	48.1772	254.836	72.1772	248.7	96.1772	207.5	120.177	226.1	144.177	213	168.177	192.429	192.177	170.852	216.177	140
0.17733	236.607	24.1773	243.769	48.1773	254.929	72.1773	248.5	96.1773	207.4	120.177	225.6	144.177	212.9	168.177	192.429	192.177	170.759	216.177	139.9
0.17744	236.421	24.1774	243.769	48.1774	254.743	72.1774	248.7	96.1774	207.2	120.177	225.7	144.177	212.8	168.177	192.615	192.177	170.945	216.177	139.9
0.17756	236.514	24.1776	243.769	48.1776	254.557	72.1776	248.5	96.1776	207.2	120.178	225.8	144.178	212.7	168.178	192.522	192.178	170.666	216.178	139.9
0.17767	236.514	24.1777	243.769	48.1777	254.557	72.1777	248.7	96.1777	207.3	120.178	225.9	144.178	212.7	168.178	192.429	192.178	170.852	216.178	139.9
0.17778	236.421	24.1778	243.769	48.1778	254.65	72.1778	248.5	96.1778	207.2	120.178	225.6	144.178	212.7	168.178	192.522	192.178	170.852	216.178	139.9
0.17789	236.514	24.1779	243.769	48.1779	254.65	72.1779	248.6	96.1779	207	120.178	225.6	144.178	212.8	168.178	192.429	192.178	170.759	216.178	139.8
0.178	236.514	24.178	243.862	48.178	254.743	72.178	248.6	96.178	207.1	120.178	226.1	144.178	212.9	168.178	192.522	192.178	171.038	216.178	139.7
0.17811	236.514	24.1781	243.769	48.1781	254.929	72.1781	248.6	96.1781	207.3	120.178	225.6	144.178	213	168.178	192.615	192.178	170.759	216.178	139.7
0.17822	236.421	24.1782	243.769	48.1782	254.743	72.1782	248.6	96.1782	207.4	120.178	225.7	144.178	213.1	168.178	192.522	192.178	170.666	216.178	139.9
0.17833	236.514	24.1783	243.676	48.1783	254.557	72.1783	248.5	96.1783	207.3	120.178	225.9	144.178	213.2	168.178	192.429	192.178	170.852	216.178	140
0.17844	236.607	24.1784	243.769	48.1784	254.557	72.1784	248.6	96.1784	207.1	120.178	225.8	144.178	213.2	168.178	192.429	192.178	170.666	216.178	140
0.17856	236.607	24.1786	243.769	48.1786	254.65	72.1786	248.5	96.1786	207.2	120.179	225.7	144.179	213	168.179	192.336	192.179	170.852	216.179	140
0.17867	236.607	24.1787	243.769	48.1787	254.557	72.1787	248.7	96.1787	207.3	120.179	225.7	144.179	212.9	168.179	192.615	192.179	170.852	216.179	139.9
0.17878	236.607	24.1788	243.676	48.1788	254.743	72.1788	248.5	96.1788	207.3	120.179	226	144.179	212.8	168.179	192.522	192.179	170.573	216.179	139.8
0.17889	236.514	24.1789	243.769	48.1789	254.836	72.1789	248.7	96.1789	207.1	120.179	225.6	144.179	212.8	168.179	192.429	192.179	170.759	216.179	139.9
0.179	236.421	24.179	243.769	48.179	254.743	72.179	248.5	96.179	207	120.179	225.6	144.179	212.8	168.179	192.522	192.179	170.759	216.179	139.9
0.17911	236.514	24.1791	243.862	48.1791	254.464	72.1791	248.6	96.1791	207.2	120.179	226	144.179	212.8	168.179	192.336	192.179	170.759	216.179	139.9
0.17922	236.607	24.1792	243.862	48.1792	254.464	72.1792	248.5	96.1792	207.4	120.179	225.6	144.179	212.9	168.179	192.522	192.179	170.945	216.179	139.8
0.17933	236.514	24.1793	243.769	48.1793	254.557	72.1793	248.5	96.1793	207.4	120.179	225.7	144.179	213	168.179	192.615	192.179	170.666	216.179	139.7
0.17944	236.514	24.1794	243.769	48.1794	254.557	72.1794	248.5	96.1794	207.2	120.179	225.7	144.179	213.1	168.179	192.429	192.179	170.666	216.179	139.7
0.17956	236.607	24.1796	243.769	48.1796	254.65	72.1796	248.5	96.1796	207.1	120.18	225.9	144.18	213.2	168.18	192.522	192.18	170.852	216.18	139.8
0.17967	236.514	24.1797	243.769	48.1797	254.743	72.1797	248.6	96.1797	207.2	120.18	225.6	144.18	213.2	168.18	192.429	192.18	170.666	216.18	139.9
0.17978	236.514	24.1798	243.769	48.1798	254.743	72.1798	248.5	96.1798	207.2	120.18	225.6	144.18	213.1	168.18	192.429	192.18	170.945	216.18	140
0.17989	236.607	24.1799	243.676	48.1799	254.557	72.1799	248.7	96.1799	207	120.18	226	144.18	213	168.18	192.615	192.18	170.759	216.18	140
0.18	236.7	24.18	243.676	48.18	254.464	72.18	248.5	96.18	206.9	120.18	225.5	144.18	212.8	168.18	192.522	192.18	170.573	216.18	139.9
0.18011	236.607	24.1801	243.862	48.1801	254.557	72.1801	248.7	96.1801	207.1	120.18	225.7	144.18	212.7	168.18	192.429	192.18	170.759	216.18	139.8
0.18022	236.607	24.1802	243.862	48.1802	254.65	72.1802	248.4	96.1802	207.3	120.18	225.8	144.18	212.7	168.18	192.429	192.18	170.666	216.18	139.8
0.18033	236.607	24.1803	243.955	48.1803	254.65	72.1803	248.6	96.1803	207.3	120.18	225.7	144.18	212.6	168.18	192.429	192.18	170.759	216.18	139.9
0.18044	236.607	24.1804	243.862	48.1804	254.836	72.1804	248.5	96.1804	207.1	120.18	225.6	144.18	212.7	168.18	192.522	192.18	170.945	216.18	139.9
0.18056	236.514	24.1806	243.862	48.1806	254.836	72.1806	248.6	96.1806	207.1	120.181	225.6	144.181	212.8	168.181	192.615	192.181	170.573	216.181	139.9
0.18067	236.607	24.1807	243.769	48.1807	254.557	72.1807	248.6	96.1807	207.2	120.181	226	144.181	212.9	168.181	192.522	192.181	170.666	216.181	139.8
0.18078	236.7	24.1808	243.862	48.1808	254.464	72.1808	248.5	96.1808	207.3	120.181	225.5	144.181	213.1	168.181	192.522	192.181	170.759	216.181	139.7
0.18089	236.607	24.1809	243.862	48.1809	254.557	72.1809	248.6	96.1809	207.1	120.181	225.6	144.181	213.1	168.181	192.522	192.181	170.759	216.181	139.6
0.181	236.607	24.181	243.769	48.181	254.557	72.181	248.5	96.181	206.9	120.181	225.9	144.181	213.1	168.181	192.429	192.181	170.945	216.181	139.7
0.18111	236.607	24.1811	243.769	48.1811	254.65	72.1811	248.6	96.1811	207	120.181	225.5	144.181	213	168.181	192.615	192.181	170.666	216.181	139.9
0.18122	236.607	24.1812	243.862	48.1812	254.836	72.1812	248.4	96.1812	207.3	120.181	225.6	144.181	212.9	168.181	192.615	192.181	170.666	216.181	139.9
0.18133	236.514	24.1813	243.862	48.1813	254.929	72.1813	248.6	96.1813	207.4	120.181	225.7	144.181	212.8	168.181	192.429	192.181	170.852	216.181	140
0.18144	236.607	24.1814	243.769	48.1814	254.65	72.1814	248.4	96.1814	207.2	120.181	225.8	144.181	212.7	168.181	192.522	192.181	170.666	216.181	139.9
0.18156	236.7	24.1816	243.583	48.1816	254.464	72.1816	248.6	96.1816	207.1	120.182	225.5	144.182	212.7	168.182	192.429	192.182	170.852	216.182	139.8
0.18167	236.607	24.1817	243.583	48.1817	254.464	72.1817	248.4	96.1817	207.1	120.182	225.5	144.182	212.8	168.182	192.429	192.182	170.945	216.182	139.8
0.18178	236.7	24.1818	243.583	48.1818	254.557	72.1818	248.5	96.1818	207.2	120.182	226	144.182	212.9	168.182	192.615	192.182	170.573	216.182	139.8
0.18189	236.7	24.1819	243.583	48.1819	254.557	72.1819	248.5	96.1819	207.2	120.182	225.4	144.182	213.1	168.182	192.522	192.182	170.759	216.182	139.8
0.182	236.607	24.182	243.676	48.182	254.743	72.182	248.5	96.182	207.2	120.182	225.5	144.182	213.1	168.182	192.522	192.182	170.759	216.182	139.8
0.18211	236.514	24.1821	243.769	48.1821	254.743	72.1821	248.6	96.1821	207	120.182	225.9	144.182	213.2	168.182	192.522	192.182	170.666	216.182	139.7
0.18222	236.607	24.1822	243.769	48.1822	254.557	72.1822	248.4	96.1822	206.9	120.182	225.6	144.182	213.1	168.182	192.429	192.182	170.945	216.182	139.6
0.18233	236.7	24.1823	243.862	48.1823	254.371	72.1823	248.6	96.1823	206.9	120.182	225.6	144.182	213	168.182	192.522	192.182	170.759	216.182	139.6
0.18244	236.607	24.1824	243.769	48.1824	254.464	72.1824	248.4	96.1824	207.1	120.182	225.6	144.182	212.9	168.182	192.615	192.182	170.573	216.182	139.7
0.18256	236.607	24.1826	243.676	48.1826	254.464	72.1826	248.6	96.1826	207.3	120.183	225.9	144.183	212.7	168.183	192.429	192.183	170.759	216.183	139.8
0.18267	236.7	24.1827	243.676	48.1827	254.464	72.1827	248.4	96.1827	207.3	120.183	225.5	144.183	212.7	168.183	192.429	192.183	170.759	216.183	139.9
0.18278	236.607	24.1828	243.676	48.1828	254.65	72.1828	248.6	96.1828	207.2	120.183	225.5	144.183	212.7	168.183	192.429	192.183	170.759	216.183	139.9
0.18289	236.607	24.1829	243.676	48.1829	254.743	72.1829	248.4	96.1829	207.1	120.183	226	144.183	212.7	168.183	192.429	192.183	170.945	216.183	139.9
0.183	236.607	24.183	243.676	48.183	254.557	72.183	248.5	96.183	207.1	120.183	225.5	144.183	212.8	168.183	192.615	192.183	170.759	216.183	139.8
0.18311	236.7	24.1831	243.676	48.1831	254.371	72.1831	248.5	96.1831	207.1	120.183	225.6	144.183	212.9	168.183	192.615	192.183	170.666	216.183	139.7
0.18322	236.607	24.1832	243.769	48.1832	254.464	72.1832	248.4	96.1832	207.2	120.183	225.8	144.183	213.1	168.183	192.429	192.183	170.759	216.183	139.8
0.18333	236.607	24.1833	243.862	48.1833	254.464	72.1833	248.5	96.1833	207.2	120.183	225.6	144.183	213.1	168.183	192.522	192.183	170.666	216.183	139.8
0.18344	236.7	24.1834	243.955	48.1834	254.464	72.1834	248.4	96.1834	207	120.183	225.5	144.183	213.1	168.183	192.429	192.183	170.666	216.183	139.8
0.18356	236.607	24.1836	243.955	48.1836	254.65	72.1836	248.5	96.1836	206.9	120.184	225.5	144.184	213.1	168.184	192.522	192.184	170.945	216.184	139.7
0.18367	236.514	24.1837	243.862	48.1837	254.743	72.1837	248.3	96.1837	206.9	120.184	225.9	144.184	213	168.184	192.708	192.184	170.759	216.184	139.6
0.18378	236.607	24.1838	243.862	48.1838	254.557	72.1838	248.5	96.1838	207.1	120.184	225.4	144.184	212.8	168.184	192.522	192.184	170.573	216.184	139.6
0.18389	236.793	24.1839	243.769	48.1839	254.371	72.1839	248.3	96.1839	207.2	120.184	225.5	144.184	212.7	168.184	192.522	192.184	170.759	216.184	139.6
0.184	236.7	24.184	243.769	48.184	254.371	72.184	248.5	96.184	207.3	120.184	225.9	144.184	212.7	168.184	192.522	192.184	170.666	216.184	139.7
0.18411	236.607	24.1841	243.769	48.1841	254.464	72.1841	248.4	96.1841	207.3	120.184	225.4	144.184	212.7	168.184	192.429	192.184	170.759	216.184	139.8
0.18422	236.7	24.1842	243.769	48.1842	254.464	72.1842	248.5	96.1842	207.1	120.184	225.5	144.184	212.8	168.184	192.615	192.184	170.945	216.184	139.9
0.18433	236.607	24.1843	243.862	48.1843	254.65	72.1843	248.4	96.1843	207	120.184	225.6	144.184	212.9	168.184	192.615	192.184	170.666	216.184	139.8
0.18444	236.607	24.1844	243.862	48.1844	254.743	72.1844	248.4	96.1844	207	120.184	225.7	144.184	213	168.184	192.522	192.184	170.573	216.184	139.7
0.18456	236.607	24.1846	243.769	48.1846	254.65	72.1846	248.5	96.1846	207.1	120.185	225.5	144.185	213.1	168.185	192.522	192.185	170.759	216.185	139.7
0.18467	236.7	24.1847	243.676	48.1847	254.371	72.1847	248.3	96.1847	207.1	120.185	225.4	144.185	213.1	168.185	192.429	192.185	170.666	216.185	139.7
0.18478	236.607	24.1848	243.676	48.1848	254.464	72.1848	248.5	96.1848	207.2	120.185	225.8	144.185	213	168.185	192.429	192.185	170.759	216.185	139.8
0.18489	236.514	24.1849	243.676	48.1849	254.464	72.1849	248.3	96.1849	207	120.185	225.3	144.185	213	168.185	192.615	192.185	170.852	216.185	139.7
0.185	236.7	24.185	243.769	48.185	254.464	72.185	248.5	96.185	206.9	120.185	225.4	144.185	212.8	168.185	192.615	192.185	170.573	216.185	139.7
0.18511	236.607	24.1851	243.769	48.1851	254.65	72.1851	248.3	96.1851	206.8	120.185	225.7	144.185	212.7	168.185	192.429	192.185	170.666	216.185	139.6
0.18522	236.514	24.1852	243.769	48.1852	254.743	72.1852	248.5	96.1852	206.9	120.185	225.5	144.185	212.7	168.185	192.522	192.185	170.759	216.185	139.5
0.18533	236.607	24.1853	243.769	48.1853	254.557	72.1853	248.3	96.1853	207.1	120.185	225.5	144.185	212.6	168.185	192.429	192.185	170.666	216.185	139.6
0.18544	236.7	24.1854	243.862	48.1854	254.371	72.1854	248.4	96.1854	207.2	120.185	225.5	144.185	212.6	168.185	192.429	192.185	170.945	216.185	139.7
0.18556	236.7	24.1856	243.862	48.1856	254.371	72.1856	248.3	96.1856	207.2	120.186	225.8	144.186	212.7	168.186	192.615	192.186	170.759	216.186	139.8
0.18567	236.607	24.1857	243.769	48.1857	254.464	72.1857	248.3	96.1857	207.1	120.186	225.4	144.186	212.7	168.186	192.522	192.186	170.48	216.186	139.8
0.18578	236.7	24.1858	243.676	48.1858	254.464	72.1858	248.4	96.1858	206.9	120.186	225.4	144.186	212.9	168.186	192.522	192.186	170.666	216.186	139.8
0.18589	236.7	24.1859	243.769	48.1859	254.65	72.1859	248.3	96.1859	206.9	120.186	225.8	144.186	212.9	168.186	192.522	192.186	170.666	216.186	139.7
0.186	236.607	24.186	243.676	48.186	254.836	72.186	248.5	96.186	207.1	120.186	225.4	144.186	213	168.186	192.429	192.186	170.666	216.186	139.7
0.18611	236.7	24.1861	243.676	48.1861	254.557	72.1861	248.3	96.1861	207.1	120.186	225.5	144.186	213	168.186	192.522	192.186	170.945	216.186	139.7
0.18622	236.793	24.1862	243.676	48.1862	254.371	72.1862	248.5	96.1862	207	120.186	225.6	144.186	213	168.186	192.615	192.186	170.666	216.186	139.7
0.18633	236.793	24.1863	243.676	48.1863	254.371	72.1863	248.3	96.1863	206.8	120.186	225.6	144.186	212.9	168.186	192.522	192.186	170.573	216.186	139.7
0.18644	236.7	24.1864	243.769	48.1864	254.464	72.1864	248.5	96.1864	206.7	120.186	225.4	144.186	212.8	168.186	192.522	192.186	170.759	216.186	139.5
0.18656	236.7	24.1866	243.769	48.1866	254.464	72.1866	248.2	96.1866	206.8	120.187	225.3	144.187	212.7	168.187	192.522	192.187	170.666	216.187	139.5
0.18667	236.793	24.1867	243.769	48.1867	254.65	72.1867	248.4	96.1867	207	120.187	225.8	144.187	212.6	168.187	192.429	192.187	170.666	216.187	139.5
0.18678	236.7	24.1868	243.676	48.1868	254.743	72.1868	248.3	96.1868	207.1	120.187	225.3	144.187	212.6	168.187	192.522	192.187	170.852	216.187	139.6
0.18689	236.7	24.1869	243.676	48.1869	254.65	72.1869	248.3	96.1869	207.2	120.187	225.4	144.187	212.6	168.187	192.615	192.187	170.759	216.187	139.8
0.187	236.793	24.187	243.676	48.187	254.371	72.187	248.3	96.187	207.1	120.187	225.7	144.187	212.7	168.187	192.522	192.187	170.48	216.187	139.8
0.18711	236.793	24.1871	243.769	48.1871	254.278	72.1871	248.2	96.1871	206.9	120.187	225.4	144.187	212.8	168.187	192.522	192.187	170.666	216.187	139.8
0.18722	236.7	24.1872	243.769	48.1872	254.371	72.1872	248.4	96.1872	206.9	120.187	225.4	144.187	212.9	168.187	192.522	192.187	170.666	216.187	139.7
0.18733	236.7	24.1873	243.769	48.1873	254.371	72.1873	248.2	96.1873	206.9	120.187	225.4	144.187	213	168.187	192.429	192.187	170.573	216.187	139.6
0.18744	236.793	24.1874	243.862	48.1874	254.464	72.1874	248.4	96.1874	207	120.187	225.7	144.187	213.1	168.187	192.615	192.187	170.852	216.187	139.7
0.18756	236.607	24.1876	243.862	48.1876	254.65	72.1876	248.2	96.1876	207	120.188	225.3	144.188	213.1	168.188	192.615	192.188	170.759	216.188	139.7
0.18767	236.607	24.1877	243.862	48.1877	254.65	72.1877	248.4	96.1877	206.9	120.188	225.3	144.188	213	168.188	192.522	192.188	170.573	216.188	139.6
0.18778	236.607	24.1878	243.769	48.1878	254.371	72.1878	248.2	96.1878	206.7	120.188	225.8	144.188	212.9	168.188	192.522	192.188	170.666	216.188	139.5
0.18789	236.607	24.1879	243.769	48.1879	254.278	72.1879	248.3	96.1879	206.7	120.188	225.3	144.188	212.8	168.188	192.429	192.188	170.759	216.188	139.4
0.188	236.607	24.188	243.676	48.188	254.371	72.188	248.3	96.188	206.8	120.188	225.4	144.188	212.7	168.188	192.429	192.188	170.573	216.188	139.5
0.18811	236.607	24.1881	243.769	48.1881	254.464	72.1881	248.3	96.1881	207	120.188	225.5	144.188	212.6	168.188	192.615	192.188	170.759	216.188	139.6
0.18822	236.7	24.1882	243.676	48.1882	254.464	72.1882	248.3	96.1882	207.1	120.188	225.5	144.188	212.6	168.188	192.615	192.188	170.852	216.188	139.7
0.18833	236.7	24.1883	243.769	48.1883	254.65	72.1883	248.3	96.1883	207.1	120.188	225.4	144.188	212.6	168.188	192.522	192.188	170.573	216.188	139.8
0.18844	236.607	24.1884	243.769	48.1884	254.65	72.1884	248.4	96.1884	207	120.188	225.3	144.188	212.6	168.188	192.522	192.188	170.573	216.188	139.7
0.18856	236.7	24.1886	243.769	48.1886	254.371	72.1886	248.2	96.1886	206.9	120.189	225.8	144.189	212.7	168.189	192.522	192.189	170.759	216.189	139.6
0.18867	236.793	24.1887	243.769	48.1887	254.278	72.1887	248.4	96.1887	206.8	120.189	225.2	144.189	212.9	168.189	192.522	192.189	170.666	216.189	139.6
0.18878	236.7	24.1888	243.769	48.1888	254.371	72.1888	248.2	96.1888	206.9	120.189	225.3	144.189	213	168.189	192.615	192.189	170.759	216.189	139.6
0.18889	236.7	24.1889	243.769	48.1889	254.464	72.1889	248.4	96.1889	207	120.189	225.6	144.189	213	168.189	192.522	192.189	170.945	216.189	139.6
0.189	236.793	24.189	243.769	48.189	254.557	72.189	248.2	96.189	207	120.189	225.3	144.189	213	168.189	192.522	192.189	170.666	216.189	139.6
0.18911	236.793	24.1891	243.862	48.1891	254.743	72.1891	248.3	96.1891	206.9	120.189	225.4	144.189	212.9	168.189	192.522	192.189	170.573	216.189	139.5
0.18922	236.7	24.1892	243.769	48.1892	254.743	72.1892	248.3	96.1892	206.7	120.189	225.4	144.189	212.9	168.189	192.429	192.189	170.759	216.189	139.5
0.18933	236.7	24.1893	243.769	48.1893	254.464	72.1893	248.3	96.1893	206.6	120.189	225.6	144.189	212.7	168.189	192.615	192.189	170.666	216.189	139.4
0.18944	236.793	24.1894	243.769	48.1894	254.371	72.1894	248.3	96.1894	206.7	120.189	225.3	144.189	212.6	168.189	192.615	192.189	170.759	216.189	139.5
0.18956	236.793	24.1896	243.862	48.1896	254.464	72.1896	248.2	96.1896	206.8	120.19	225.3	144.19	212.6	168.19	192.522	192.19	170.852	216.19	139.6
0.18967	236.607	24.1897	243.955	48.1897	254.464	72.1897	248.4	96.1897	207	120.19	225.7	144.19	212.6	168.19	192.522	192.19	170.666	216.19	139.7
0.18978	236.793	24.1898	243.862	48.1898	254.464	72.1898	248.2	96.1898	207.1	120.19	225.2	144.19	212.6	168.19	192.429	192.19	170.48	216.19	139.7
0.18989	236.793	24.1899	243.769	48.1899	254.65	72.1899	248.4	96.1899	207.1	120.19	225.3	144.19	212.7	168.19	192.522	192.19	170.666	216.19	139.7
0.19	236.607	24.19	243.769	48.19	254.743	72.19	248.1	96.19	207	120.19	225.5	144.19	212.8	168.19	192.615	192.19	170.666	216.19	139.6
0.19011	236.607	24.1901	243.769	48.1901	254.557	72.1901	248.3	96.1901	206.9	120.19	225.4	144.19	212.9	168.19	192.522	192.19	170.666	216.19	139.6
0.19022	236.793	24.1902	243.769	48.1902	254.371	72.1902	248.2	96.1902	206.8	120.19	225.3	144.19	213	168.19	192.522	192.19	170.852	216.19	139.6
0.19033	236.793	24.1903	243.769	48.1903	254.464	72.1903	248.2	96.1903	206.8	120.19	225.3	144.19	213	168.19	192.522	192.19	170.666	216.19	139.6
0.19044	236.793	24.1904	243.862	48.1904	254.464	72.1904	248.2	96.1904	206.9	120.19	225.6	144.19	213	168.19	192.429	192.19	170.573	216.19	139.5
0.19056	236.793	24.1906	243.955	48.1906	254.464	72.1906	248.2	96.1906	207	120.191	225.2	144.191	213	168.191	192.615	192.191	170.666	216.191	139.4
0.19067	236.793	24.1907	243.862	48.1907	254.65	72.1907	248.3	96.1907	207	120.191	225.3	144.191	212.9	168.191	192.615	192.191	170.666	216.191	139.4
0.19078	236.7	24.1908	243.769	48.1908	254.557	72.1908	248.1	96.1908	206.9	120.191	225.7	144.191	212.8	168.191	192.522	192.191	170.666	216.191	139.5
0.19089	236.7	24.1909	243.769	48.1909	254.371	72.1909	248.3	96.1909	206.7	120.191	225.2	144.191	212.7	168.191	192.522	192.191	170.945	216.191	139.6
0.191	236.793	24.191	243.769	48.191	254.278	72.191	248.1	96.191	206.6	120.191	225.3	144.191	212.6	168.191	192.522	192.191	170.852	216.191	139.7
0.19111	236.793	24.1911	243.769	48.1911	254.371	72.1911	248.3	96.1911	206.6	120.191	225.4	144.191	212.5	168.191	192.429	192.191	170.573	216.191	139.7
0.19122	236.7	24.1912	243.676	48.1912	254.464	72.1912	248.1	96.1912	206.7	120.191	225.5	144.191	212.5	168.191	192.615	192.191	170.666	216.191	139.6
0.19133	236.793	24.1913	243.676	48.1913	254.464	72.1913	248.2	96.1913	206.9	120.191	225.3	144.191	212.6	168.191	192.615	192.191	170.759	216.191	139.5
0.19144	236.7	24.1914	243.676	48.1914	254.65	72.1914	248.2	96.1914	207	120.191	225.2	144.191	212.6	168.191	192.522	192.191	170.666	216.191	139.6
0.19156	236.607	24.1916	243.676	48.1916	254.557	72.1916	248.2	96.1916	207.1	120.192	225.7	144.192	212.7	168.192	192.615	192.192	170.852	216.192	139.6
0.19167	236.607	24.1917	243.769	48.1917	254.278	72.1917	248.3	96.1917	207	120.192	225.2	144.192	212.8	168.192	192.522	192.192	170.945	216.192	139.6
0.19178	236.7	24.1918	243.862	48.1918	254.278	72.1918	248.1	96.1918	206.8	120.192	225.3	144.192	212.9	168.192	192.615	192.192	170.666	216.192	139.5
0.19189	236.7	24.1919	243.862	48.1919	254.278	72.1919	248.3	96.1919	206.7	120.192	225.6	144.192	213	168.192	192.708	192.192	170.666	216.192	139.4
0.192	236.607	24.192	243.676	48.192	254.371	72.192	248.1	96.192	206.7	120.192	225.3	144.192	212.9	168.192	192.522	192.192	170.852	216.192	139.4
0.19211	236.7	24.1921	243.676	48.1921	254.464	72.1921	248.3	96.1921	206.8	120.192	225.3	144.192	212.9	168.192	192.522	192.192	170.666	216.192	139.5
0.19222	236.7	24.1922	243.676	48.1922	254.65	72.1922	248.1	96.1922	206.9	120.192	225.3	144.192	212.8	168.192	192.522	192.192	170.759	216.192	139.6
0.19233	236.514	24.1923	243.769	48.1923	254.464	72.1923	248.2	96.1923	206.9	120.192	225.5	144.192	212.7	168.192	192.429	192.192	170.945	216.192	139.7
0.19244	236.607	24.1924	243.769	48.1924	254.185	72.1924	248.2	96.1924	206.8	120.192	225.2	144.192	212.6	168.192	192.615	192.192	170.759	216.192	139.6
0.19256	236.7	24.1926	243.769	48.1926	254.278	72.1926	248.2	96.1926	206.6	120.193	225.2	144.193	212.5	168.193	192.708	192.193	170.573	216.193	139.5
0.19267	236.7	24.1927	243.862	48.1927	254.371	72.1927	248.3	96.1927	206.5	120.193	225.6	144.193	212.5	168.193	192.522	192.193	170.666	216.193	139.5
0.19278	236.607	24.1928	243.862	48.1928	254.371	72.1928	248.1	96.1928	206.6	120.193	225.1	144.193	212.6	168.193	192.615	192.193	170.666	216.193	139.5
0.19289	236.793	24.1929	243.862	48.1929	254.464	72.1929	248.3	96.1929	206.7	120.193	225.2	144.193	212.7	168.193	192.522	192.193	170.666	216.193	139.6
0.193	236.7	24.193	243.862	48.193	254.65	72.193	248.1	96.193	206.9	120.193	225.4	144.193	212.8	168.193	192.429	192.193	170.945	216.193	139.5
0.19311	236.7	24.1931	243.769	48.1931	254.371	72.1931	248.3	96.1931	207	120.193	225.3	144.193	212.8	168.193	192.615	192.193	170.759	216.193	139.4
0.19322	236.7	24.1932	243.769	48.1932	254.185	72.1932	248.1	96.1932	207	120.193	225.2	144.193	212.9	168.193	192.615	192.193	170.573	216.193	139.3
0.19333	236.793	24.1933	243.769	48.1933	254.278	72.1933	248.3	96.1933	206.8	120.193	225.2	144.193	213	168.193	192.522	192.193	170.759	216.193	139.3
0.19344	236.7	24.1934	243.769	48.1934	254.278	72.1934	248.2	96.1934	206.7	120.193	225.5	144.193	213	168.193	192.522	192.193	170.759	216.193	139.4
0.19356	236.7	24.1936	243.676	48.1936	254.371	72.1936	248.2	96.1936	206.7	120.194	225.1	144.194	213	168.194	192.522	192.194	170.666	216.194	139.6
0.19367	236.7	24.1937	243.676	48.1937	254.557	72.1937	248.2	96.1937	206.7	120.194	225.2	144.194	212.9	168.194	192.522	192.194	170.852	216.194	139.7
0.19378	236.7	24.1938	243.769	48.1938	254.557	72.1938	248.1	96.1938	206.8	120.194	225.6	144.194	212.7	168.194	192.708	192.194	170.759	216.194	139.6
0.19389	236.607	24.1939	243.769	48.1939	254.371	72.1939	248.3	96.1939	206.9	120.194	225.1	144.194	212.6	168.194	192.522	192.194	170.573	216.194	139.5
0.194	236.7	24.194	243.769	48.194	254.278	72.194	248.1	96.194	206.8	120.194	225.2	144.194	212.6	168.194	192.615	192.194	170.759	216.194	139.4
0.19411	236.793	24.1941	243.676	48.1941	254.371	72.1941	248.3	96.1941	206.7	120.194	225.3	144.194	212.5	168.194	192.522	192.194	170.759	216.194	139.4
0.19422	236.7	24.1942	243.676	48.1942	254.371	72.1942	248.1	96.1942	206.5	120.194	225.4	144.194	212.5	168.194	192.522	192.194	170.759	216.194	139.5
0.19433	236.7	24.1943	243.676	48.1943	254.464	72.1943	248.2	96.1943	206.5	120.194	225.1	144.194	212.6	168.194	192.615	192.194	170.945	216.194	139.5
0.19444	236.793	24.1944	243.769	48.1944	254.557	72.1944	248.1	96.1944	206.6	120.194	225.1	144.194	212.7	168.194	192.615	192.194	170.852	216.194	139.4
0.19456	236.793	24.1946	243.769	48.1946	254.557	72.1946	248.1	96.1946	206.8	120.195	225.6	144.195	212.8	168.195	192.522	192.195	170.573	216.195	139.3
0.19467	236.607	24.1947	243.862	48.1947	254.278	72.1947	248.2	96.1947	206.9	120.195	225.1	144.195	212.8	168.195	192.615	192.195	170.759	216.195	139.3
0.19478	236.607	24.1948	243.769	48.1948	254.278	72.1948	248	96.1948	207	120.195	225.2	144.195	212.9	168.195	192.522	192.195	170.666	216.195	139.3
0.19489	236.7	24.1949	243.862	48.1949	254.371	72.1949	248.2	96.1949	206.9	120.195	225.5	144.195	213	168.195	192.522	192.195	170.573	216.195	139.5
0.195	236.7	24.195	243.862	48.195	254.371	72.195	248	96.195	206.8	120.195	225.2	144.195	212.9	168.195	192.708	192.195	170.759	216.195	139.6
0.19511	236.7	24.1951	243.862	48.1951	254.557	72.1951	248.2	96.1951	206.7	120.195	225.2	144.195	212.8	168.195	192.615	192.195	170.759	216.195	139.6
0.19522	236.7	24.1952	243.862	48.1952	254.65	72.1952	248	96.1952	206.7	120.195	225.2	144.195	212.8	168.195	192.522	192.195	170.387	216.195	139.6
0.19533	236.7	24.1953	243.862	48.1953	254.557	72.1953	248.1	96.1953	206.7	120.195	225.5	144.195	212.7	168.195	192.615	192.195	170.666	216.195	139.5
0.19544	236.7	24.1954	243.862	48.1954	254.278	72.1954	248.1	96.1954	206.8	120.195	225.1	144.195	212.6	168.195	192.429	192.195	170.666	216.195	139.4
0.19556	236.7	24.1956	243.769	48.1956	254.278	72.1956	248.1	96.1956	206.8	120.196	225.1	144.196	212.6	168.196	192.615	192.196	170.573	216.196	139.4
0.19567	236.793	24.1957	243.769	48.1957	254.371	72.1957	248.2	96.1957	206.7	120.196	225.6	144.196	212.6	168.196	192.708	192.196	170.759	216.196	139.5
0.19578	236.793	24.1958	243.862	48.1958	254.371	72.1958	248	96.1958	206.6	120.196	225.1	144.196	212.7	168.196	192.522	192.196	170.759	216.196	139.5
0.19589	236.7	24.1959	243.955	48.1959	254.464	72.1959	248.2	96.1959	206.5	120.196	225.2	144.196	212.8	168.196	192.615	192.196	170.48	216.196	139.4
0.196	236.793	24.196	243.955	48.196	254.557	72.196	248	96.196	206.4	120.196	225.3	144.196	212.9	168.196	192.522	192.196	170.573	216.196	139.3
0.19611	236.793	24.1961	243.862	48.1961	254.371	72.1961	248.2	96.1961	206.5	120.196	225.2	144.196	213	168.196	192.522	192.196	170.666	216.196	139.2
0.19622	236.7	24.1962	243.862	48.1962	254.092	72.1962	248	96.1962	206.7	120.196	225.1	144.196	213	168.196	192.615	192.196	170.48	216.196	139.3
0.19633	236.7	24.1963	243.955	48.1963	254.185	72.1963	248.1	96.1963	206.8	120.196	225.1	144.196	213	168.196	192.615	192.196	170.573	216.196	139.4
0.19644	236.793	24.1964	243.955	48.1964	254.278	72.1964	248.1	96.1964	206.8	120.196	225.5	144.196	212.9	168.196	192.522	192.196	170.666	216.196	139.5
0.19656	236.793	24.1966	243.862	48.1966	254.371	72.1966	248.1	96.1966	206.8	120.197	225	144.197	212.8	168.197	192.522	192.197	170.573	216.197	139.6
0.19667	236.7	24.1967	243.769	48.1967	254.557	72.1967	248.2	96.1967	206.6	120.197	225.1	144.197	212.7	168.197	192.429	192.197	170.294	216.197	139.5
0.19678	236.793	24.1968	243.769	48.1968	254.557	72.1968	248	96.1968	206.5	120.197	225.5	144.197	212.6	168.197	192.522	192.197	170.48	216.197	139.4
0.19689	236.793	24.1969	243.862	48.1969	254.278	72.1969	248.2	96.1969	206.5	120.197	225.1	144.197	212.5	168.197	192.708	192.197	170.48	216.197	139.4
0.197	236.793	24.197	243.862	48.197	254.185	72.197	248	96.197	206.6	120.197	225.2	144.197	212.5	168.197	192.522	192.197	170.48	216.197	139.4
0.19711	236.7	24.1971	243.862	48.1971	254.278	72.1971	248.2	96.1971	206.7	120.197	225.2	144.197	212.5	168.197	192.522	192.197	170.666	216.197	139.5
0.19722	236.793	24.1972	243.769	48.1972	254.371	72.1972	248	96.1972	206.7	120.197	225.4	144.197	212.6	168.197	192.522	192.197	170.573	216.197	139.4
0.19733	236.793	24.1973	243.676	48.1973	254.371	72.1973	248.1	96.1973	206.6	120.197	225.1	144.197	212.8	168.197	192.522	192.197	170.294	216.197	139.4
0.19744	236.793	24.1974	243.769	48.1974	254.557	72.1974	248.1	96.1974	206.5	120.197	225.1	144.197	212.9	168.197	192.708	192.197	170.48	216.197	139.3
0.19756	236.7	24.1976	243.862	48.1976	254.557	72.1976	248.1	96.1976	206.4	120.198	225.5	144.198	212.9	168.198	192.708	192.198	170.48	216.198	139.2
0.19767	236.793	24.1977	243.862	48.1977	254.278	72.1977	248.2	96.1977	206.5	120.198	225	144.198	212.9	168.198	192.522	192.198	170.387	216.198	139.3
0.19778	236.793	24.1978	243.769	48.1978	254.185	72.1978	248	96.1978	206.6	120.198	225.1	144.198	212.9	168.198	192.615	192.198	170.666	216.198	139.4
0.19789	236.7	24.1979	243.769	48.1979	254.371	72.1979	248.2	96.1979	206.8	120.198	225.2	144.198	212.8	168.198	192.522	192.198	170.573	216.198	139.5
0.198	236.7	24.198	243.862	48.198	254.371	72.198	248	96.198	206.9	120.198	225.2	144.198	212.7	168.198	192.522	192.198	170.387	216.198	139.5
0.19811	236.793	24.1981	243.862	48.1981	254.464	72.1981	248.1	96.1981	206.9	120.198	225.1	144.198	212.6	168.198	192.708	192.198	170.48	216.198	139.4
0.19822	236.793	24.1982	243.769	48.1982	254.65	72.1982	248	96.1982	206.7	120.198	225.1	144.198	212.5	168.198	192.615	192.198	170.48	216.198	139.4
0.19833	236.7	24.1983	243.676	48.1983	254.464	72.1983	248.1	96.1983	206.6	120.198	225.5	144.198	212.6	168.198	192.522	192.198	170.48	216.198	139.4
0.19844	236.793	24.1984	243.676	48.1984	254.185	72.1984	248.1	96.1984	206.5	120.198	225	144.198	212.7	168.198	192.615	192.198	170.666	216.198	139.4
0.19856	236.793	24.1986	243.676	48.1986	254.185	72.1986	248.1	96.1986	206.6	120.199	225	144.199	212.8	168.199	192.429	192.199	170.573	216.199	139.3
0.19867	236.793	24.1987	243.862	48.1987	254.371	72.1987	248.2	96.1987	206.7	120.199	225.4	144.199	212.9	168.199	192.615	192.199	170.294	216.199	139.2
0.19878	236.793	24.1988	243.769	48.1988	254.278	72.1988	247.9	96.1988	206.8	120.199	225	144.199	213	168.199	192.708	192.199	170.48	216.199	139.2
0.19889	236.886	24.1989	243.769	48.1989	254.464	72.1989	248.2	96.1989	206.7	120.199	225.1	144.199	213	168.199	192.522	192.199	170.387	216.199	139.4
0.199	236.886	24.199	243.769	48.199	254.557	72.199	248	96.199	206.6	120.199	225.1	144.199	213	168.199	192.522	192.199	170.387	216.199	139.5
0.19911	236.7	24.1991	243.769	48.1991	254.278	72.1991	248.1	96.1991	206.4	120.199	225.3	144.199	212.9	168.199	192.522	192.199	170.573	216.199	139.5
0.19922	236.886	24.1992	243.769	48.1992	254.092	72.1992	248.1	96.1992	206.4	120.199	225	144.199	212.7	168.199	192.429	192.199	170.48	216.199	139.4
0.19933	236.886	24.1993	243.769	48.1993	254.185	72.1993	248.1	96.1993	206.5	120.199	225	144.199	212.6	168.199	192.708	192.199	170.294	216.199	139.3
0.19944	236.793	24.1994	243.769	48.1994	254.278	72.1994	248.2	96.1994	206.7	120.199	225.4	144.199	212.5	168.199	192.708	192.199	170.48	216.199	139.4
0.19956	236.793	24.1996	243.769	48.1996	254.371	72.1996	248	96.1996	206.8	120.2	224.9	144.2	212.4	168.2	192.522	192.2	170.48	216.2	139.4
0.19967	236.886	24.1997	243.769	48.1997	254.557	72.1997	248.1	96.1997	206.8	120.2	225	144.2	212.5	168.2	192.615	192.2	170.48	216.2	139.3
0.19978	236.886	24.1998	243.769	48.1998	254.557	72.1998	247.9	96.1998	206.7	120.2	225.2	144.2	212.5	168.2	192.522	192.2	170.666	216.2	139.2
0.19989	236.793	24.1999	243.769	48.1999	254.278	72.1999	248.1	96.1999	206.5	120.2	225.2	144.2	212.6	168.2	192.522	192.2	170.573	216.2	139.2
0.2	236.886	24.2	243.862	48.2	254.185	72.2	247.9	96.2	206.5	120.2	225	144.2	212.8	168.2	192.708	192.2	170.294	216.2	139.3
0.20011	236.886	24.2001	243.769	48.2001	254.371	72.2001	248	96.2001	206.5	120.2	225	144.2	212.9	168.2	192.615	192.2	170.387	216.2	139.5
0.20022	236.793	24.2002	243.769	48.2002	254.278	72.2002	248	96.2002	206.6	120.2	225.4	144.2	212.9	168.2	192.615	192.2	170.48	216.2	139.5
0.20033	236.793	24.2003	243.862	48.2003	254.464	72.2003	248	96.2003	206.7	120.2	225	144.2	212.9	168.2	192.615	192.2	170.387	216.2	139.4
0.20044	236.886	24.2004	243.769	48.2004	254.557	72.2004	248.1	96.2004	206.5	120.2	225	144.2	212.8	168.2	192.522	192.2	170.666	216.2	139.3
0.20056	236.886	24.2006	243.769	48.2006	254.371	72.2006	247.9	96.2006	206.4	120.201	225.4	144.201	212.7	168.201	192.615	192.201	170.573	216.201	139.3
0.20067	236.7	24.2007	243.769	48.2007	254.092	72.2007	248.2	96.2007	206.3	120.201	225	144.201	212.6	168.201	192.708	192.201	170.294	216.201	139.4
0.20078	236.886	24.2008	243.769	48.2008	254.092	72.2008	247.9	96.2008	206.4	120.201	225.1	144.201	212.5	168.201	192.522	192.201	170.48	216.201	139.3
0.20089	236.886	24.2009	243.769	48.2009	254.185	72.2009	248.1	96.2009	206.6	120.201	225.1	144.201	212.5	168.201	192.615	192.201	170.48	216.201	139.2
0.201	236.793	24.201	243.769	48.201	254.185	72.201	248	96.201	206.7	120.201	225.3	144.201	212.6	168.201	192.522	192.201	170.387	216.201	139.1
0.20111	236.793	24.2011	243.769	48.2011	254.371	72.2011	248	96.2011	206.8	120.201	225	144.201	212.6	168.201	192.522	192.201	170.666	216.201	139.3
0.20122	236.886	24.2012	243.862	48.2012	254.464	72.2012	248.1	96.2012	206.7	120.201	225	144.201	212.7	168.201	192.708	192.201	170.573	216.201	139.4
0.20133	236.886	24.2013	243.862	48.2013	254.185	72.2013	247.9	96.2013	206.6	120.201	225.4	144.201	212.8	168.201	192.615	192.201	170.294	216.201	139.5
0.20144	236.793	24.2014	243.955	48.2014	254.092	72.2014	248.1	96.2014	206.5	120.201	224.9	144.201	212.9	168.201	192.522	192.201	170.387	216.201	139.4
0.20156	236.979	24.2016	243.862	48.2016	254.185	72.2016	247.9	96.2016	206.5	120.202	225	144.202	212.9	168.202	192.615	192.202	170.48	216.202	139.3
0.20167	236.979	24.2017	243.862	48.2017	254.278	72.2017	248.1	96.2017	206.6	120.202	225.2	144.202	212.9	168.202	192.522	192.202	170.294	216.202	139.3
0.20178	236.886	24.2018	243.769	48.2018	254.278	72.2018	247.9	96.2018	206.6	120.202	225.1	144.202	212.8	168.202	192.615	192.202	170.573	216.202	139.3
0.20189	236.793	24.2019	243.862	48.2019	254.464	72.2019	248	96.2019	206.6	120.202	225	144.202	212.6	168.202	192.708	192.202	170.573	216.202	139.2
0.202	236.886	24.202	243.862	48.202	254.464	72.202	248	96.202	206.5	120.202	225	144.202	212.5	168.202	192.615	192.202	170.294	216.202	139.1
0.20211	236.886	24.2021	243.862	48.2021	254.185	72.2021	248	96.2021	206.3	120.202	225.3	144.202	212.4	168.202	192.615	192.202	170.387	216.202	139.1
0.20222	236.793	24.2022	243.862	48.2022	254.092	72.2022	248.1	96.2022	206.3	120.202	224.9	144.202	212.3	168.202	192.615	192.202	170.48	216.202	139.3
0.20233	236.886	24.2023	243.862	48.2023	254.278	72.2023	247.9	96.2023	206.4	120.202	224.9	144.202	212.4	168.202	192.522	192.202	170.387	216.202	139.4
0.20244	236.979	24.2024	243.955	48.2024	254.278	72.2024	248.1	96.2024	206.6	120.202	225.3	144.202	212.5	168.202	192.708	192.202	170.573	216.202	139.4
0.20256	236.793	24.2026	243.955	48.2026	254.371	72.2026	247.9	96.2026	206.7	120.203	224.9	144.203	212.6	168.203	192.708	192.203	170.666	216.203	139.3
0.20267	236.793	24.2027	243.862	48.2027	254.557	72.2027	248	96.2027	206.8	120.203	225	144.203	212.7	168.203	192.522	192.203	170.387	216.203	139.3
0.20278	236.886	24.2028	243.862	48.2028	254.371	72.2028	247.9	96.2028	206.7	120.203	225.1	144.203	212.8	168.203	192.615	192.203	170.387	216.203	139.3
0.20289	236.886	24.2029	243.862	48.2029	254.092	72.2029	248	96.2029	206.6	120.203	225.2	144.203	212.9	168.203	192.522	192.203	170.573	216.203	139.3
0.203	236.793	24.203	243.769	48.203	254.185	72.203	248	96.203	206.5	120.203	224.9	144.203	212.9	168.203	192.615	192.203	170.48	216.203	139.2
0.20311	236.886	24.2031	243.769	48.2031	254.278	72.2031	247.9	96.2031	206.4	120.203	224.9	144.203	212.8	168.203	192.708	192.203	170.666	216.203	139.1
0.20322	236.886	24.2032	243.862	48.2032	254.278	72.2032	248.1	96.2032	206.5	120.203	225.4	144.203	212.7	168.203	192.615	192.203	170.666	216.203	139.2
0.20333	236.793	24.2033	243.862	48.2033	254.464	72.2033	247.9	96.2033	206.6	120.203	224.9	144.203	212.5	168.203	192.615	192.203	170.387	216.203	139.3
0.20344	236.793	24.2034	243.955	48.2034	254.557	72.2034	248.1	96.2034	206.6	120.203	225	144.203	212.5	168.203	192.615	192.203	170.387	216.203	139.4
0.20356	236.886	24.2036	243.862	48.2036	254.278	72.2036	247.9	96.2036	206.6	120.204	225.1	144.204	212.5	168.204	192.522	192.204	170.573	216.204	139.4
0.20367	236.886	24.2037	243.769	48.2037	254.092	72.2037	248	96.2037	206.5	120.204	225.1	144.204	212.6	168.204	192.708	192.204	170.48	216.204	139.3
0.20378	236.793	24.2038	243.769	48.2038	254.185	72.2038	248	96.2038	206.4	120.204	224.9	144.204	212.7	168.204	192.708	192.204	170.573	216.204	139.2
0.20389	236.886	24.2039	243.769	48.2039	254.185	72.2039	248	96.2039	206.3	120.204	224.9	144.204	212.9	168.204	192.522	192.204	170.666	216.204	139.3
0.204	236.886	24.204	243.769	48.204	254.278	72.204	248.1	96.204	206.3	120.204	225.3	144.204	213	168.204	192.615	192.204	170.387	216.204	139.3
0.20411	236.793	24.2041	243.862	48.2041	254.464	72.2041	247.9	96.2041	206.4	120.204	224.8	144.204	212.8	168.204	192.522	192.204	170.387	216.204	139.2
0.20422	236.793	24.2042	243.769	48.2042	254.278	72.2042	248.1	96.2042	206.6	120.204	224.9	144.204	212.8	168.204	192.522	192.204	170.573	216.204	139.1
0.20433	236.886	24.2043	243.862	48.2043	254.092	72.2043	247.8	96.2043	206.7	120.204	225.2	144.204	212.6	168.204	192.708	192.204	170.48	216.204	139.1
0.20444	236.886	24.2044	243.955	48.2044	254.092	72.2044	248	96.2044	206.7	120.204	225	144.204	212.5	168.204	192.615	192.204	170.573	216.204	139.3
0.20456	236.793	24.2046	243.862	48.2046	254.185	72.2046	247.9	96.2046	206.6	120.205	225	144.205	212.4	168.205	192.615	192.205	170.666	216.205	139.4
0.20467	236.886	24.2047	243.862	48.2047	254.278	72.2047	247.9	96.2047	206.4	120.205	224.9	144.205	212.5	168.205	192.615	192.205	170.387	216.205	139.4
0.20478	236.886	24.2048	243.862	48.2048	254.464	72.2048	247.9	96.2048	206.4	120.205	225.3	144.205	212.5	168.205	192.522	192.205	170.387	216.205	139.3
0.20489	236.793	24.2049	243.955	48.2049	254.464	72.2049	247.9	96.2049	206.4	120.205	224.8	144.205	212.6	168.205	192.615	192.205	170.573	216.205	139.2
0.205	236.793	24.205	243.955	48.205	254.185	72.205	248	96.205	206.4	120.205	224.9	144.205	212.8	168.205	192.708	192.205	170.48	216.205	139.3
0.20511	236.886	24.2051	243.862	48.2051	254.092	72.2051	247.8	96.2051	206.5	120.205	225.2	144.205	212.9	168.205	192.615	192.205	170.48	216.205	139.3
0.20522	236.886	24.2052	243.862	48.2052	254.185	72.2052	248	96.2052	206.5	120.205	224.8	144.205	212.9	168.205	192.615	192.205	170.666	216.205	139.2
0.20533	236.793	24.2053	243.955	48.2053	254.185	72.2053	247.8	96.2053	206.5	120.205	224.9	144.205	212.9	168.205	192.615	192.205	170.48	216.205	139
0.20544	236.886	24.2054	243.955	48.2054	254.278	72.2054	248	96.2054	206.4	120.205	225	144.205	212.8	168.205	192.522	192.205	170.387	216.205	139.1
0.20556	236.886	24.2056	243.955	48.2056	254.464	72.2056	247.9	96.2056	206.2	120.206	225.2	144.206	212.6	168.206	192.801	192.206	170.48	216.206	139.2
0.20567	236.793	24.2057	243.955	48.2057	254.371	72.2057	247.9	96.2057	206.2	120.206	224.8	144.206	212.5	168.206	192.708	192.206	170.573	216.206	139.4
0.20578	236.793	24.2058	243.955	48.2058	254.185	72.2058	248	96.2058	206.2	120.206	224.8	144.206	212.4	168.206	192.615	192.206	170.387	216.206	139.3
0.20589	236.886	24.2059	243.955	48.2059	254.278	72.2059	247.8	96.2059	206.4	120.206	225.3	144.206	212.5	168.206	192.615	192.206	170.573	216.206	139.2
0.206	236.886	24.206	243.955	48.206	254.278	72.206	248	96.206	206.5	120.206	224.7	144.206	212.6	168.206	192.522	192.206	170.759	216.206	139.2
0.20611	236.886	24.2061	243.862	48.2061	254.278	72.2061	247.8	96.2061	206.6	120.206	224.9	144.206	212.8	168.206	192.615	192.206	170.48	216.206	139.2
0.20622	236.886	24.2062	243.862	48.2062	254.464	72.2062	248	96.2062	206.6	120.206	225	144.206	212.9	168.206	192.801	192.206	170.387	216.206	139.2
0.20633	236.886	24.2063	243.862	48.2063	254.371	72.2063	247.9	96.2063	206.5	120.206	225	144.206	212.9	168.206	192.615	192.206	170.573	216.206	139.1
0.20644	236.886	24.2064	243.862	48.2064	253.999	72.2064	247.9	96.2064	206.4	120.206	224.9	144.206	212.9	168.206	192.615	192.206	170.48	216.206	139
0.20656	236.886	24.2066	243.862	48.2066	253.999	72.2066	248	96.2066	206.3	120.207	224.8	144.207	212.8	168.207	192.615	192.207	170.48	216.207	139
0.20667	236.886	24.2067	243.862	48.2067	254.185	72.2067	247.8	96.2067	206.3	120.207	225.2	144.207	212.7	168.207	192.522	192.207	170.666	216.207	139.2
0.20678	236.886	24.2068	243.769	48.2068	254.185	72.2068	248	96.2068	206.4	120.207	224.7	144.207	212.5	168.207	192.708	192.207	170.573	216.207	139.3
0.20689	236.793	24.2069	243.676	48.2069	254.371	72.2069	247.8	96.2069	206.5	120.207	224.8	144.207	212.5	168.207	192.708	192.207	170.294	216.207	139.3
0.207	236.886	24.207	243.676	48.207	254.464	72.207	248	96.207	206.5	120.207	225.1	144.207	212.4	168.207	192.615	192.207	170.48	216.207	139.3
0.20711	236.979	24.2071	243.676	48.2071	254.185	72.2071	247.8	96.2071	206.4	120.207	224.8	144.207	212.5	168.207	192.615	192.207	170.48	216.207	139.2
0.20722	236.886	24.2072	243.769	48.2072	254.092	72.2072	247.9	96.2072	206.2	120.207	224.9	144.207	212.6	168.207	192.615	192.207	170.387	216.207	139.2
0.20733	236.793	24.2073	243.676	48.2073	254.278	72.2073	247.9	96.2073	206.1	120.207	224.9	144.207	212.7	168.207	192.615	192.207	170.666	216.207	139.2
0.20744	236.886	24.2074	243.676	48.2074	254.278	72.2074	247.8	96.2074	206.1	120.207	225.1	144.207	212.9	168.207	192.801	192.207	170.573	216.207	139.2
0.20756	236.886	24.2076	243.862	48.2076	254.371	72.2076	248	96.2076	206.2	120.208	224.8	144.208	212.9	168.208	192.615	192.208	170.294	216.208	139.1
0.20767	236.886	24.2077	243.955	48.2077	254.557	72.2077	247.7	96.2077	206.4	120.208	224.8	144.208	212.8	168.208	192.615	192.208	170.387	216.208	139
0.20778	236.979	24.2078	243.955	48.2078	254.278	72.2078	247.9	96.2078	206.5	120.208	225.2	144.208	212.7	168.208	192.615	192.208	170.48	216.208	139.1
0.20789	236.886	24.2079	243.955	48.2079	254.092	72.2079	247.8	96.2079	206.6	120.208	224.7	144.208	212.6	168.208	192.522	192.208	170.387	216.208	139.2
0.208	236.793	24.208	243.769	48.208	254.185	72.208	247.9	96.208	206.5	120.208	224.8	144.208	212.5	168.208	192.708	192.208	170.573	216.208	139.3
0.20811	236.793	24.2081	243.862	48.2081	254.278	72.2081	247.9	96.2081	206.4	120.208	225.1	144.208	212.4	168.208	192.708	192.208	170.666	216.208	139.3
0.20822	236.886	24.2082	243.769	48.2082	254.371	72.2082	247.8	96.2082	206.3	120.208	224.8	144.208	212.4	168.208	192.615	192.208	170.387	216.208	139.2
0.20833	236.886	24.2083	243.676	48.2083	254.464	72.2083	248	96.2083	206.3	120.208	224.9	144.208	212.5	168.208	192.615	192.208	170.387	216.208	139.2
0.20844	236.886	24.2084	243.769	48.2084	254.464	72.2084	247.7	96.2084	206.3	120.208	224.9	144.208	212.6	168.208	192.615	192.208	170.573	216.208	139.2
0.20856	236.886	24.2086	243.769	48.2086	254.185	72.2086	248	96.2086	206.4	120.209	225	144.209	212.8	168.209	192.522	192.209	170.387	216.209	139.2
0.20867	236.886	24.2087	243.862	48.2087	254.185	72.2087	247.7	96.2087	206.4	120.209	224.8	144.209	212.8	168.209	192.708	192.209	170.573	216.209	139.1
0.20878	236.793	24.2088	243.955	48.2088	254.278	72.2088	247.9	96.2088	206.4	120.209	224.8	144.209	212.8	168.209	192.708	192.209	170.666	216.209	139
0.20889	236.886	24.2089	243.955	48.2089	254.185	72.2089	247.8	96.2089	206.4	120.209	225.2	144.209	212.8	168.209	192.615	192.209	170.48	216.209	139
0.209	236.979	24.209	243.862	48.209	254.278	72.209	247.8	96.209	206.3	120.209	224.7	144.209	212.7	168.209	192.708	192.209	170.387	216.209	139.1
0.20911	236.886	24.2091	243.862	48.2091	254.371	72.2091	247.9	96.2091	206.1	120.209	224.8	144.209	212.6	168.209	192.522	192.209	170.48	216.209	139.3
0.20922	236.886	24.2092	243.769	48.2092	254.185	72.2092	247.7	96.2092	206.1	120.209	225.1	144.209	212.5	168.209	192.615	192.209	170.387	216.209	139.3
0.20933	236.979	24.2093	243.769	48.2093	253.999	72.2093	247.9	96.2093	206.1	120.209	224.7	144.209	212.4	168.209	192.801	192.209	170.387	216.209	139.2
0.20944	236.886	24.2094	243.862	48.2094	254.092	72.2094	247.7	96.2094	206.3	120.209	224.8	144.209	212.4	168.209	192.615	192.209	170.573	216.209	139.1
0.20956	236.793	24.2096	243.769	48.2096	254.185	72.2096	247.9	96.2096	206.4	120.21	224.9	144.21	212.4	168.21	192.615	192.21	170.387	216.21	139.1
0.20967	236.886	24.2097	243.769	48.2097	254.185	72.2097	247.7	96.2097	206.5	120.21	224.9	144.21	212.5	168.21	192.615	192.21	170.201	216.21	139.2
0.20978	236.979	24.2098	243.862	48.2098	254.371	72.2098	247.8	96.2098	206.5	120.21	224.8	144.21	212.6	168.21	192.522	192.21	170.387	216.21	139.1
0.20989	236.979	24.2099	243.955	48.2099	254.278	72.2099	247.9	96.2099	206.4	120.21	224.7	144.21	212.8	168.21	192.615	192.21	170.387	216.21	139
0.21	236.979	24.21	243.862	48.21	253.999	72.21	247.7	96.21	206.3	120.21	225.1	144.21	212.8	168.21	192.708	192.21	170.387	216.21	138.9
0.21011	236.979	24.2101	243.769	48.2101	253.906	72.2101	247.9	96.2101	206.2	120.21	224.7	144.21	212.8	168.21	192.615	192.21	170.573	216.21	139
0.21022	236.979	24.2102	243.676	48.2102	254.092	72.2102	247.7	96.2102	206.2	120.21	224.7	144.21	212.7	168.21	192.615	192.21	170.48	216.21	139.2
0.21033	236.886	24.2103	243.769	48.2103	254.092	72.2103	247.9	96.2103	206.3	120.21	225.1	144.21	212.6	168.21	192.615	192.21	170.294	216.21	139.3
0.21044	236.886	24.2104	243.862	48.2104	254.185	72.2104	247.7	96.2104	206.4	120.21	224.6	144.21	212.5	168.21	192.615	192.21	170.48	216.21	139.2
0.21056	236.979	24.2106	243.769	48.2106	254.371	72.2106	247.8	96.2106	206.4	120.211	224.8	144.211	212.4	168.211	192.801	192.211	170.387	216.211	139.1
0.21067	236.886	24.2107	243.769	48.2107	254.185	72.2107	247.8	96.2107	206.3	120.211	224.9	144.211	212.4	168.211	192.708	192.211	170.48	216.211	139.1
0.21078	236.886	24.2108	243.769	48.2108	253.999	72.2108	247.8	96.2108	206.2	120.211	224.9	144.211	212.4	168.211	192.615	192.211	170.759	216.211	139.2
0.21089	236.979	24.2109	243.862	48.2109	254.092	72.2109	247.9	96.2109	206.1	120.211	224.7	144.211	212.5	168.211	192.708	192.211	170.48	216.211	139.2
0.211	236.886	24.211	243.862	48.211	254.092	72.211	247.7	96.211	206	120.211	224.7	144.211	212.6	168.211	192.615	192.211	170.387	216.211	139
0.21111	236.793	24.2111	243.862	48.2111	254.185	72.2111	247.9	96.2111	206.1	120.211	225.1	144.211	212.7	168.211	192.615	192.211	170.48	216.211	138.9
0.21122	236.886	24.2112	243.769	48.2112	254.371	72.2112	247.7	96.2112	206.3	120.211	224.6	144.211	212.8	168.211	192.801	192.211	170.387	216.211	139
0.21133	236.979	24.2113	243.862	48.2113	254.278	72.2113	247.9	96.2113	206.4	120.211	224.7	144.211	212.8	168.211	192.615	192.211	170.48	216.211	139.2
0.21144	236.886	24.2114	243.862	48.2114	253.999	72.2114	247.7	96.2114	206.5	120.211	225.1	144.211	212.7	168.211	192.708	192.211	170.666	216.211	139.3
0.21156	236.979	24.2116	243.955	48.2116	253.999	72.2116	247.8	96.2116	206.5	120.212	224.6	144.212	212.5	168.212	192.615	192.212	170.387	216.212	139.2
0.21167	237.072	24.2117	243.955	48.2117	254.092	72.2117	247.8	96.2117	206.3	120.212	224.7	144.212	212.4	168.212	192.615	192.212	170.294	216.212	139.1
0.21178	236.979	24.2118	243.862	48.2118	253.999	72.2118	247.7	96.2118	206.2	120.212	224.9	144.212	212.3	168.212	192.801	192.212	170.48	216.212	139.1
0.21189	236.886	24.2119	243.862	48.2119	254.185	72.2119	247.9	96.2119	206.2	120.212	224.8	144.212	212.3	168.212	192.708	192.212	170.387	216.212	139.1
0.212	237.072	24.212	243.955	48.212	254.278	72.212	247.6	96.212	206.2	120.212	224.7	144.212	212.3	168.212	192.615	192.212	170.387	216.212	139.1
0.21211	237.072	24.2121	243.862	48.2121	253.999	72.2121	247.8	96.2121	206.3	120.212	224.7	144.212	212.4	168.212	192.708	192.212	170.666	216.212	139
0.21222	236.979	24.2122	243.862	48.2122	253.906	72.2122	247.6	96.2122	206.4	120.212	225	144.212	212.6	168.212	192.522	192.212	170.387	216.212	138.9
0.21233	237.072	24.2123	243.862	48.2123	253.999	72.2123	247.8	96.2123	206.3	120.212	224.6	144.212	212.7	168.212	192.615	192.212	170.294	216.212	138.9
0.21244	237.072	24.2124	243.862	48.2124	253.999	72.2124	247.7	96.2124	206.2	120.212	224.6	144.212	212.8	168.212	192.708	192.212	170.387	216.212	139.1
0.21256	236.886	24.2126	243.862	48.2126	254.185	72.2126	247.8	96.2126	206.1	120.213	225.1	144.213	212.7	168.213	192.615	192.213	170.387	216.213	139.2
0.21267	236.886	24.2127	243.862	48.2127	254.278	72.2127	247.9	96.2127	206	120.213	224.5	144.213	212.6	168.213	192.615	192.213	170.387	216.213	139.2
0.21278	237.072	24.2128	243.769	48.2128	254.092	72.2128	247.8	96.2128	206.1	120.213	224.7	144.213	212.5	168.213	192.615	192.213	170.573	216.213	139.1
0.21289	236.979	24.2129	243.676	48.2129	253.906	72.2129	247.9	96.2129	206.2	120.213	224.9	144.213	212.4	168.213	192.522	192.213	170.387	216.213	139.1
0.213	236.886	24.213	243.769	48.213	254.092	72.213	247.7	96.213	206.4	120.213	224.6	144.213	212.4	168.213	192.801	192.213	170.294	216.213	139.1
0.21311	236.979	24.2131	243.955	48.2131	254.185	72.2131	247.8	96.2131	206.5	120.213	224.7	144.213	212.4	168.213	192.708	192.213	170.48	216.213	139.1
0.21322	237.072	24.2132	244.048	48.2132	254.185	72.2132	247.6	96.2132	206.4	120.213	224.7	144.213	212.5	168.213	192.615	192.213	170.387	216.213	139
0.21333	236.979	24.2133	243.955	48.2133	254.371	72.2133	247.7	96.2133	206.2	120.213	224.8	144.213	212.6	168.213	192.708	192.213	170.387	216.213	138.9
0.21344	236.979	24.2134	243.676	48.2134	254.278	72.2134	247.8	96.2134	206.1	120.213	224.6	144.213	212.7	168.213	192.522	192.213	170.573	216.213	138.9
0.21356	237.072	24.2136	243.769	48.2136	253.999	72.2136	247.7	96.2136	206.1	120.214	224.6	144.214	212.8	168.214	192.615	192.214	170.294	216.214	139.1
0.21367	236.979	24.2137	243.862	48.2137	253.999	72.2137	247.9	96.2137	206.2	120.214	225	144.214	212.8	168.214	192.801	192.214	170.201	216.214	139.2
0.21378	236.886	24.2138	243.862	48.2138	254.092	72.2138	247.6	96.2138	206.3	120.214	224.6	144.214	212.7	168.214	192.615	192.214	170.387	216.214	139.1
0.21389	237.072	24.2139	243.769	48.2139	254.092	72.2139	247.8	96.2139	206.3	120.214	224.6	144.214	212.5	168.214	192.615	192.214	170.201	216.214	139
0.214	237.072	24.214	243.862	48.214	254.185	72.214	247.6	96.214	206.2	120.214	225	144.214	212.4	168.214	192.615	192.214	170.48	216.214	139
0.21411	236.886	24.2141	243.862	48.2141	254.278	72.2141	247.8	96.2141	206	120.214	224.5	144.214	212.3	168.214	192.522	192.214	170.573	216.214	139.1
0.21422	236.979	24.2142	243.955	48.2142	253.999	72.2142	247.7	96.2142	205.9	120.214	224.7	144.214	212.2	168.214	192.708	192.214	170.201	216.214	139
0.21433	237.072	24.2143	243.955	48.2143	253.906	72.2143	247.8	96.2143	206	120.214	224.8	144.214	212.3	168.214	192.708	192.214	170.294	216.214	138.9
0.21444	237.072	24.2144	243.862	48.2144	254.092	72.2144	247.8	96.2144	206.1	120.214	224.7	144.214	212.4	168.214	192.615	192.214	170.387	216.214	138.8
0.21456	236.979	24.2146	243.769	48.2146	254.092	72.2146	247.7	96.2146	206.3	120.215	224.6	144.215	212.5	168.215	192.708	192.215	170.294	216.215	138.9
0.21467	236.979	24.2147	243.676	48.2147	254.185	72.2147	247.9	96.2147	206.4	120.215	224.6	144.215	212.7	168.215	192.615	192.215	170.48	216.215	139
0.21478	237.072	24.2148	243.769	48.2148	254.278	72.2148	247.6	96.2148	206.4	120.215	224.9	144.215	212.7	168.215	192.615	192.215	170.48	216.215	139.2
0.21489	236.979	24.2149	243.862	48.2149	254.092	72.2149	247.8	96.2149	206.2	120.215	224.5	144.215	212.7	168.215	192.801	192.215	170.294	216.215	139.1
0.215	236.886	24.215	243.955	48.215	253.906	72.215	247.6	96.215	206.1	120.215	224.5	144.215	212.6	168.215	192.708	192.215	170.387	216.215	139
0.21511	237.072	24.2151	243.955	48.2151	253.999	72.2151	247.7	96.2151	206.1	120.215	225	144.215	212.5	168.215	192.615	192.215	170.48	216.215	139
0.21522	236.979	24.2152	243.955	48.2152	254.092	72.2152	247.6	96.2152	206.1	120.215	224.5	144.215	212.4	168.215	192.708	192.215	170.387	216.215	139
0.21533	237.072	24.2153	243.955	48.2153	254.185	72.2153	247.7	96.2153	206.2	120.215	224.7	144.215	212.3	168.215	192.615	192.215	170.573	216.215	139
0.21544	236.979	24.2154	243.955	48.2154	254.371	72.2154	247.8	96.2154	206.3	120.215	224.9	144.215	212.3	168.215	192.708	192.215	170.387	216.215	138.9
0.21556	236.979	24.2156	243.955	48.2156	254.278	72.2156	247.6	96.2156	206.2	120.216	224.6	144.216	212.3	168.216	192.801	192.216	170.294	216.216	138.8
0.21567	236.979	24.2157	243.955	48.2157	253.999	72.2157	247.8	96.2157	206.1	120.216	224.6	144.216	212.4	168.216	192.615	192.216	170.387	216.216	138.9
0.21578	236.979	24.2158	243.955	48.2158	254.092	72.2158	247.5	96.2158	206	120.216	224.7	144.216	212.6	168.216	192.615	192.216	170.387	216.216	139
0.21589	236.979	24.2159	243.955	48.2159	254.185	72.2159	247.7	96.2159	205.9	120.216	224.8	144.216	212.7	168.216	192.615	192.216	170.387	216.216	139.1
0.216	237.072	24.216	244.048	48.216	254.185	72.216	247.5	96.216	205.9	120.216	224.5	144.216	212.7	168.216	192.615	192.216	170.573	216.216	139.1
0.21611	236.979	24.2161	243.955	48.2161	254.371	72.2161	247.7	96.2161	206.1	120.216	224.5	144.216	212.7	168.216	192.801	192.216	170.294	216.216	139
0.21622	237.072	24.2162	243.955	48.2162	254.278	72.2162	247.7	96.2162	206.2	120.216	225	144.216	212.6	168.216	192.708	192.216	170.294	216.216	139
0.21633	236.979	24.2163	243.955	48.2163	253.999	72.2163	247.6	96.2163	206.4	120.216	224.5	144.216	212.6	168.216	192.615	192.216	170.387	216.216	139
0.21644	236.886	24.2164	244.048	48.2164	253.999	72.2164	247.8	96.2164	206.4	120.216	224.6	144.216	212.4	168.216	192.708	192.216	170.294	216.216	139
0.21656	236.979	24.2166	244.048	48.2166	254.092	72.2166	247.6	96.2166	206.3	120.217	224.9	144.217	212.3	168.217	192.615	192.217	170.294	216.217	138.9
0.21667	237.072	24.2167	244.048	48.2167	254.185	72.2167	247.8	96.2167	206.1	120.217	224.5	144.217	212.3	168.217	192.615	192.217	170.48	216.217	138.8
0.21678	236.979	24.2168	243.955	48.2168	254.371	72.2168	247.5	96.2168	206.1	120.217	224.6	144.217	212.3	168.217	192.801	192.217	170.201	216.217	138.8
0.21689	236.979	24.2169	243.862	48.2169	254.371	72.2169	247.7	96.2169	206	120.217	224.7	144.217	212.4	168.217	192.708	192.217	170.201	216.217	139
0.217	237.072	24.217	243.955	48.217	254.092	72.217	247.6	96.217	206.1	120.217	224.7	144.217	212.5	168.217	192.615	192.217	170.387	216.217	139.1
0.21711	237.072	24.2171	243.955	48.2171	253.999	72.2171	247.6	96.2171	206.2	120.217	224.5	144.217	212.6	168.217	192.708	192.217	170.201	216.217	139.1
0.21722	236.979	24.2172	243.862	48.2172	254.092	72.2172	247.7	96.2172	206.3	120.217	224.5	144.217	212.7	168.217	192.615	192.217	170.387	216.217	139
0.21733	236.979	24.2173	243.955	48.2173	254.092	72.2173	247.5	96.2173	206.2	120.217	224.9	144.217	212.7	168.217	192.708	192.217	170.48	216.217	138.9
0.21744	237.072	24.2174	243.955	48.2174	254.185	72.2174	247.7	96.2174	206.1	120.217	224.5	144.217	212.6	168.217	192.801	192.217	170.201	216.217	139
0.21756	237.072	24.2176	244.048	48.2176	254.278	72.2176	247.5	96.2176	205.9	120.218	224.6	144.218	212.5	168.218	192.615	192.218	170.201	216.218	139
0.21767	236.979	24.2177	243.955	48.2177	254.092	72.2177	247.7	96.2177	205.9	120.218	224.9	144.218	212.4	168.218	192.708	192.218	170.387	216.218	138.9
0.21778	237.072	24.2178	243.955	48.2178	253.906	72.2178	247.5	96.2178	205.9	120.218	224.5	144.218	212.3	168.218	192.615	192.218	170.201	216.218	138.8
0.21789	237.072	24.2179	243.955	48.2179	253.999	72.2179	247.6	96.2179	206	120.218	224.6	144.218	212.2	168.218	192.522	192.218	170.387	216.218	138.8
0.218	236.886	24.218	243.862	48.218	253.999	72.218	247.6	96.218	206.2	120.218	224.7	144.218	212.3	168.218	192.801	192.218	170.387	216.218	139
0.21811	236.979	24.2181	243.862	48.2181	254.092	72.2181	247.6	96.2181	206.3	120.218	224.7	144.218	212.4	168.218	192.708	192.218	170.201	216.218	139.1
0.21822	236.979	24.2182	243.769	48.2182	254.371	72.2182	247.7	96.2182	206.3	120.218	224.5	144.218	212.5	168.218	192.708	192.218	170.294	216.218	139.1
0.21833	236.979	24.2183	243.769	48.2183	254.278	72.2183	247.5	96.2183	206.2	120.218	224.5	144.218	212.6	168.218	192.708	192.218	170.387	216.218	138.9
0.21844	236.979	24.2184	243.769	48.2184	253.999	72.2184	247.7	96.2184	206.1	120.218	224.9	144.218	212.7	168.218	192.615	192.218	170.294	216.218	138.9
0.21856	236.979	24.2186	243.862	48.2186	253.999	72.2186	247.5	96.2186	206	120.219	224.4	144.219	212.7	168.219	192.708	192.219	170.387	216.219	139
0.21867	237.072	24.2187	243.955	48.2187	254.092	72.2187	247.6	96.2187	206	120.219	224.5	144.219	212.7	168.219	192.801	192.219	170.573	216.219	139
0.21878	236.979	24.2188	243.955	48.2188	254.185	72.2188	247.5	96.2188	206	120.219	224.9	144.219	212.6	168.219	192.615	192.219	170.387	216.219	138.9
0.21889	236.886	24.2189	243.955	48.2189	254.371	72.2189	247.6	96.2189	206.1	120.219	224.4	144.219	212.5	168.219	192.708	192.219	170.294	216.219	138.8
0.219	236.979	24.219	243.769	48.219	254.371	72.219	247.7	96.219	206.2	120.219	224.5	144.219	212.3	168.219	192.615	192.219	170.387	216.219	138.8
0.21911	236.979	24.2191	243.769	48.2191	253.999	72.2191	247.5	96.2191	206.1	120.219	224.6	144.219	212.2	168.219	192.615	192.219	170.387	216.219	139
0.21922	236.979	24.2192	243.862	48.2192	253.999	72.2192	247.7	96.2192	206	120.219	224.6	144.219	212.2	168.219	192.801	192.219	170.294	216.219	139.1
0.21933	236.979	24.2193	243.862	48.2193	254.092	72.2193	247.5	96.2193	205.9	120.219	224.5	144.219	212.2	168.219	192.708	192.219	170.387	216.219	139.1
0.21944	237.072	24.2194	243.769	48.2194	254.092	72.2194	247.7	96.2194	205.8	120.219	224.5	144.219	212.3	168.219	192.708	192.219	170.48	216.219	139
0.21956	237.072	24.2196	243.676	48.2196	254.278	72.2196	247.5	96.2196	205.9	120.22	224.9	144.22	212.4	168.22	192.708	192.22	170.387	216.22	138.9
0.21967	236.979	24.2197	243.769	48.2197	254.278	72.2197	247.6	96.2197	205.9	120.22	224.4	144.22	212.5	168.22	192.615	192.22	170.108	216.22	139
0.21978	237.072	24.2198	243.862	48.2198	253.906	72.2198	247.6	96.2198	206.1	120.22	224.5	144.22	212.6	168.22	192.708	192.22	170.201	216.22	139
0.21989	237.072	24.2199	243.862	48.2199	253.906	72.2199	247.5	96.2199	206.2	120.22	224.8	144.22	212.6	168.22	192.801	192.22	170.294	216.22	138.9
0.22	237.072	24.22	243.769	48.22	253.999	72.22	247.7	96.22	206.2	120.22	224.4	144.22	212.6	168.22	192.708	192.22	170.294	216.22	138.8
0.22011	237.072	24.2201	243.676	48.2201	253.999	72.2201	247.4	96.2201	206.2	120.22	224.5	144.22	212.5	168.22	192.708	192.22	170.294	216.22	138.8
0.22022	237.072	24.2202	243.676	48.2202	254.278	72.2202	247.7	96.2202	206	120.22	224.6	144.22	212.4	168.22	192.708	192.22	170.48	216.22	138.9
0.22033	237.072	24.2203	243.769	48.2203	254.278	72.2203	247.5	96.2203	205.9	120.22	224.6	144.22	212.3	168.22	192.615	192.22	170.48	216.22	139
0.22044	236.979	24.2204	243.769	48.2204	253.999	72.2204	247.6	96.2204	205.9	120.22	224.5	144.22	212.2	168.22	192.801	192.22	170.294	216.22	139
0.22056	237.072	24.2206	243.769	48.2206	253.813	72.2206	247.5	96.2206	206	120.221	224.5	144.221	212.2	168.221	192.801	192.221	170.201	216.221	138.9
0.22067	237.072	24.2207	243.676	48.2207	253.999	72.2207	247.5	96.2207	206.1	120.221	224.8	144.221	212.3	168.221	192.708	192.221	170.294	216.221	138.9
0.22078	237.072	24.2208	243.769	48.2208	253.999	72.2208	247.6	96.2208	206.1	120.221	224.4	144.221	212.4	168.221	192.708	192.221	170.387	216.221	138.9
0.22089	237.072	24.2209	243.862	48.2209	254.185	72.2209	247.4	96.2209	206.1	120.221	224.4	144.221	212.5	168.221	192.615	192.221	170.294	216.221	138.9
0.221	237.072	24.221	243.862	48.221	254.278	72.221	247.6	96.221	205.9	120.221	224.8	144.221	212.6	168.221	192.615	192.221	170.294	216.221	138.9
0.22111	236.979	24.2211	243.862	48.2211	253.999	72.2211	247.4	96.2211	205.8	120.221	224.4	144.221	212.6	168.221	192.801	192.221	170.48	216.221	138.7
0.22122	236.979	24.2212	243.862	48.2212	253.906	72.2212	247.6	96.2212	205.8	120.221	224.5	144.221	212.6	168.221	192.708	192.221	170.48	216.221	138.7
0.22133	236.979	24.2213	243.862	48.2213	253.999	72.2213	247.5	96.2213	205.8	120.221	224.7	144.221	212.5	168.221	192.708	192.221	170.294	216.221	138.8
0.22144	237.165	24.2214	243.955	48.2214	253.999	72.2214	247.6	96.2214	206	120.221	224.6	144.221	212.4	168.221	192.708	192.221	170.108	216.221	139
0.22156	237.072	24.2216	243.862	48.2216	254.185	72.2216	247.6	96.2216	206.1	120.222	224.5	144.222	212.3	168.222	192.615	192.222	170.201	216.222	139
0.22167	237.072	24.2217	243.955	48.2217	254.185	72.2217	247.5	96.2217	206.2	120.222	224.5	144.222	212.1	168.222	192.708	192.222	170.294	216.222	139
0.22178	237.072	24.2218	243.862	48.2218	253.906	72.2218	247.7	96.2218	206.2	120.222	224.9	144.222	212.1	168.222	192.801	192.222	170.294	216.222	138.9
0.22189	236.979	24.2219	243.862	48.2219	253.906	72.2219	247.5	96.2219	206.1	120.222	224.4	144.222	212.1	168.222	192.708	192.222	170.201	216.222	138.9
0.222	236.886	24.222	243.955	48.222	253.999	72.222	247.7	96.222	206	120.222	224.4	144.222	212.2	168.222	192.708	192.222	170.201	216.222	138.9
0.22211	236.979	24.2221	244.048	48.2221	253.999	72.2221	247.4	96.2221	205.9	120.222	224.8	144.222	212.4	168.222	192.708	192.222	170.387	216.222	138.9
0.22222	237.072	24.2222	244.048	48.2222	254.185	72.2222	247.6	96.2222	205.8	120.222	224.4	144.222	212.5	168.222	192.615	192.222	170.48	216.222	138.8
0.22233	236.979	24.2223	243.955	48.2223	254.278	72.2223	247.5	96.2223	205.9	120.222	224.5	144.222	212.6	168.222	192.801	192.222	170.294	216.222	138.7
0.22244	237.072	24.2224	243.862	48.2224	253.999	72.2224	247.5	96.2224	206	120.222	224.6	144.222	212.6	168.222	192.801	192.222	170.108	216.222	138.7
[truncated: 212,162+ more rows]

## Sheet: Fig 2g
Original		After SOR		Co3S4
10	7	10	12	16.268	19
10.01	7	10.01	12	26.741	33
10.02	7	10.02	12	31.463	100
10.03	7	10.03	12	32.889	2
10.04	4	10.04	7	38.167	52
10.05	5	10.05	3	47.211	8
10.06	11	10.06	2	50.269	32
10.07	9	10.07	22	55.092	57
10.08	27	10.08	77	57.85	2
10.09	16	10.09	96	62.253	2
10.1	18	10.1	84	64.833	6
10.11	20	10.11	60	65.691	1
10.12	12	10.12	9	69.002	6
10.13	3	10.13	2	71.432	2
10.14	10	10.14	1	75.435	3
10.15	38	10.15	30	77.78	7
10.16	40	10.16	38	81.679	6
10.17	17	10.17	58	83.997	1
10.18	1	10.18	48	87.827	1
10.19	22	10.19	0	90.12	5
10.2	34	10.2	0	90.877	1
10.21	21	10.21	7	93.956	6
10.22	27	10.22	42	96.26	1
10.23	37	10.23	34	102.467	4
10.24	62	10.24	24	106.424	9
10.25	54	10.25	17	112.926	1
10.26	9	10.26	16	115.456	4
10.27	2	10.27	14
10.28	8	10.28	41
10.29	45	10.29	58
10.3	41	10.3	32
10.31	25	10.31	7
10.32	33	10.32	1
10.33	59	10.33	14
10.34	44	10.34	20
10.35	15	10.35	34
10.36	4	10.36	36
10.37	16	10.37	23
10.38	36	10.38	14
10.39	39	10.39	16
10.4	22	10.4	23
10.41	11	10.41	15
10.42	19	10.42	11
10.43	41	10.43	21
10.44	40	10.44	37
10.45	26	10.45	75
10.46	23	10.46	61
10.47	20	10.47	0
10.48	21	10.48	0
10.49	15	10.49	58
10.5	10	10.5	85
10.51	36	10.51	40
10.52	51	10.52	34
10.53	61	10.53	21
10.54	70	10.54	17
10.55	57	10.55	16
10.56	29	10.56	19
10.57	17	10.57	14
10.58	22	10.58	13
10.59	23	10.59	43
10.6	16	10.6	61
10.61	16	10.61	31
10.62	13	10.62	5
10.63	20	10.63	9
10.64	31	10.64	51
10.65	36	10.65	61
10.66	46	10.66	45
10.67	28	10.67	18
10.68	13	10.68	19
10.69	23	10.69	45
10.7	14	10.7	26
10.71	13	10.71	0
10.72	4	10.72	0
10.73	21	10.73	17
10.74	43	10.74	17
10.75	66	10.75	17
10.76	54	10.76	0
10.77	53	10.77	14
10.78	46	10.78	32
10.79	22	10.79	12
10.8	18	10.8	2
10.81	53	10.81	10
10.82	80	10.82	24
10.83	62	10.83	40
10.84	39	10.84	72
10.85	39	10.85	71
10.86	39	10.86	20
10.87	4	10.87	10
10.88	15	10.88	50
10.89	63	10.89	54
10.9	60	10.9	29
10.91	42	10.91	13
10.92	14	10.92	18
10.93	22	10.93	33
10.94	36	10.94	41
10.95	14	10.95	45
10.96	0	10.96	49
10.97	48	10.97	41
10.98	59	10.98	51
10.99	41	10.99	75
11	19	11	21
11.01	19	11.01	17
11.02	15	11.02	5
11.03	10	11.03	0
11.04	25	11.04	6
11.05	56	11.05	72
11.06	55	11.06	103
11.07	17	11.07	57
11.08	3	11.08	10
11.09	2	11.09	23
11.1	31	11.1	38
11.11	57	11.11	12
11.12	52	11.12	0
11.13	27	11.13	16
11.14	36	11.14	49
11.15	61	11.15	46
11.16	83	11.16	31
11.17	51	11.17	6
11.18	21	11.18	3
11.19	28	11.19	12
11.2	48	11.2	50
11.21	21	11.21	58
11.22	12	11.22	45
11.23	0	11.23	2
11.24	9	11.24	1
11.25	27	11.25	0
11.26	36	11.26	20
11.27	38	11.27	6
11.28	41	11.28	1
11.29	44	11.29	37
11.3	38	11.3	64
11.31	23	11.31	31
11.32	20	11.32	1
11.33	6	11.33	0
11.34	0	11.34	51
11.35	14	11.35	81
11.36	27	11.36	55
11.37	29	11.37	17
11.38	31	11.38	5
11.39	20	11.39	4
11.4	24	11.4	11
11.41	39	11.41	57
11.42	50	11.42	81
11.43	48	11.43	45
11.44	38	11.44	10
11.45	36	11.45	9
11.46	17	11.46	38
11.47	9	11.47	42
11.48	30	11.48	29
11.49	45	11.49	37
11.5	41	11.5	24
11.51	10	11.51	11
11.52	2	11.52	7
11.53	15	11.53	0
11.54	49	11.54	0
11.55	21	11.55	26
11.56	2	11.56	42
11.57	11	11.57	53
11.58	27	11.58	54
11.59	37	11.59	38
11.6	55	11.6	27
11.61	52	11.61	37
11.62	38	11.62	9
11.63	12	11.63	7
11.64	0	11.64	20
11.65	2	11.65	27
11.66	0	11.66	33
11.67	0	11.67	49
11.68	27	11.68	33
11.69	58	11.69	11
11.7	52	11.7	8
11.71	34	11.71	0
11.72	17	11.72	18
11.73	19	11.73	55
11.74	28	11.74	37
11.75	8	11.75	0
11.76	10	11.76	0
11.77	29	11.77	0
11.78	32	11.78	8
11.79	45	11.79	39
11.8	37	11.8	57
11.81	4	11.81	38
11.82	4	11.82	12
11.83	42	11.83	4
11.84	69	11.84	9
11.85	62	11.85	61
11.86	22	11.86	37
11.87	13	11.87	8
11.88	22	11.88	3
11.89	55	11.89	21
11.9	62	11.9	34
11.91	71	11.91	17
11.92	49	11.92	9
11.93	8	11.93	0
11.94	4	11.94	0
11.95	1	11.95	5
11.96	3	11.96	56
11.97	12	11.97	90
11.98	4	11.98	92
11.99	3	11.99	44
12	17	12	5
12.01	38	12.01	0
12.02	59	12.02	14
12.03	32	12.03	56
12.04	11	12.04	35
12.05	6	12.05	13
12.06	0	12.06	1
12.07	19	12.07	17
12.08	48	12.08	0
12.09	47	12.09	3
12.1	25	12.1	23
12.11	9	12.11	34
12.12	13	12.12	40
12.13	31	12.13	66
12.14	43	12.14	58
12.15	38	12.15	12
12.16	56	12.16	0
12.17	54	12.17	0
12.18	24	12.18	6
12.19	15	12.19	9
12.2	18	12.2	0
12.21	33	12.21	0
12.22	22	12.22	10
12.23	0	12.23	4
12.24	0	12.24	0
12.25	5	12.25	0
12.26	23	12.26	0
12.27	44	12.27	0
12.28	32	12.28	10
12.29	14	12.29	0
12.3	21	12.3	3
12.31	38	12.31	24
12.32	58	12.32	31
12.33	52	12.33	36
12.34	4	12.34	27
12.35	2	12.35	13
12.36	0	12.36	0
12.37	28	12.37	7
12.38	23	12.38	15
12.39	32	12.39	10
12.4	39	12.4	30
12.41	59	12.41	26
12.42	42	12.42	11
12.43	40	12.43	9
12.44	3	12.44	7
12.45	2	12.45	45
12.46	30	12.46	48
12.47	34	12.47	40
12.48	13	12.48	22
12.49	4	12.49	3
12.5	16	12.5	2
12.51	35	12.51	0
12.52	30	12.52	4
12.53	19	12.53	16
12.54	43	12.54	16
12.55	78	12.55	23
[truncated: 7,699 more rows]

## Sheet: Fig 2l
224 mV		324 mV		424 mV		524 mV		624 mV		724 mV
[truncated: 35,989 more rows]

[truncated: 19 more sheets: Fig 2m, Fig 2n, Fig 3a, Fig 3b, Fig 3c, Fig 3d, Fig 3e, Fig 3f, Fig 3g, Fig 3h, Fig 3i, Fig 4b, Fig 4c, Fig 4d, Fig 4e, Fig 4f, Fig 4g, Fig 5c, Fig 5e]
